# Supplementary material for: Glucose Starvation Boosts Entamoeba histolytica Virulence
Source: PLoS Negl Trop Dis. 2011 Aug 2;5(8):e1247. doi: 10.1371/journal.pntd.0001247 (PMC3149018; doi:10.1371/journal.pntd.0001247)
Supplement: Table S1 — (XLS) [file pntd.0001247.s001.xls]

## Sheet: 24184Quant
Accession	MW	Ppro	pepCount	mean H/L	mean.SE	med H/L	medErr	Protein Name
67466970	45574.6	0.000363	3	13.2967	11.1057	3.48	3.75098	hypothetical protein [Entamoeba histolytica HM-1:IMSS]
67483266	59251.6	0.000257	3	12.91	NA	12.91	0	hypothetical protein [Entamoeba histolytica HM-1:IMSS]
67481531	208096	5.06e-08	6	7.284	5.83946	0.96	0.281694	hypothetical protein [Entamoeba histolytica HM-1:IMSS]
67478606	15941.5	4.17e-11	7	5.59	1.28628	7.47	0.904386	hypothetical protein [Entamoeba histolytica HM-1:IMSS]
67464228	18592.4	3.14e-08	9	5.47889	1.12376	6.66	0.919212	60S ribosomal protein L24 [Entamoeba histolytica HM-1:IMSS]
67465341	72477.4	7.49e-05	4	4.79	3.49285	1.95	1.89773	hypothetical protein [Entamoeba histolytica HM-1:IMSS]
67474310	46319.9	1.91e-09	6	4.3375	1.19091	3.445	1.76429	hypothetical protein [Entamoeba histolytica HM-1:IMSS]
67464911	13589.2	4.37e-09	3	4.32	3.78086	0.68	0.415128	13 kDa ribonucleoprotein-associated protein [Entamoeba histolytica HM-1:IMSS]
67477494	132122	2.14e-07	3	3.51333	1.63667	5.15	0	transcription enhancer protein [Entamoeba histolytica HM-1:IMSS]
67474712	12576.5	1.22e-05	3	3.11667	2.09667	1.02	0	hypothetical protein [Entamoeba histolytica HM-1:IMSS]
67467728	11559.3	1.14e-05	3	2.95667	0.843412	3.78	0.059304	60S ribosomal protein L44 [Entamoeba histolytica HM-1:IMSS]
67469807	22817.8	4.42e-09	8	2.85714	1.16558	0.55	0.415128	hypothetical protein [Entamoeba histolytica HM-1:IMSS]
67477647	95241.2	5.28e-06	8	2.82571	1.20732	1.2	0.266868	hypothetical protein [Entamoeba histolytica HM-1:IMSS]
67478487	58623.9	0.000174	3	2.65	1.948	1.3	1.69016	protein kinase [Entamoeba histolytica HM-1:IMSS]
67471726	58151.6	2.28e-10	12	2.51333	1.84443	0.81	0.59304	chaperonin containing TCP-1 delta subunit [Entamoeba histolytica HM-1:IMSS]
67484130	75822.7	8.4e-06	3	2.48333	1.51915	1.2	0.681996	MIT domain protein [Entamoeba histolytica HM-1:IMSS]
10505244	25730.5	6.66e-15	10	2.40875	0.502847	2.12	2.0534	AF291721_1 URE3-BP sequence specific DNA binding protein [Entamoeba histolytica]
183231113	98718.6	1.22e-14	21	2.39765	0.210299	2.36	0.652344	dihydropyrimidine dehydrogenase [Entamoeba histolytica HM-1:IMSS]
183235312	86277.8	3.69e-06	5	2.385	1.17936	1.385	0.830256	Ras guanine nucleotide exchange factor [Entamoeba histolytica HM-1:IMSS]
33946351	41770.9	0.000616	4	2.34667	0.778658	3.18	0.192738	actin [Thecamoeba similis]
183231981	30873.8	7.51e-09	6	2.275	0.545084	1.925	1.03041	hypothetical protein [Entamoeba histolytica HM-1:IMSS]
67466062	44446.6	0.000521	5	2.27333	0.784925	1.26	0	tryptophanyl-tRNA synthetase [Entamoeba histolytica HM-1:IMSS]
67474022	47306.1	4.36e-06	3	2.27	0.15308	2.26	0.37065	60S ribosomal protein L4 [Entamoeba histolytica HM-1:IMSS]
67481903	22300	2.11e-14	4	2.2175	0.19851	2.205	0.489258	Rho family GTPase [Entamoeba histolytica HM-1:IMSS]
67463032	29731.5	1.88e-11	12	2.21	0.343015	2.015	1.24538	40S ribosomal protein S6 [Entamoeba histolytica HM-1:IMSS]
167386069	22726.7	1.13e-06	6	2.20667	0.87965	1	0.533736	hypothetical protein [Entamoeba dispar SAW760]
67469491	21104.8	1.23e-06	7	2.0775	0.292157	1.835	0.340998	20 kDa antigen [Entamoeba histolytica HM-1:IMSS]
67466177	33812.9	5.22e-12	24	2.0165	0.176645	1.855	0.845082	hypothetical protein [Entamoeba histolytica HM-1:IMSS]
67465753	16250.2	3.36e-12	8	2.01125	0.518757	1.38	0.541149	40S ribosomal protein S24 [Entamoeba histolytica HM-1:IMSS]
67480599	12862.1	5.89e-09	8	2.005	0.574435	1.48	0.340998	histone H4 [Entamoeba histolytica HM-1:IMSS]
183230474	24604.2	7.77e-15	5	1.992	0.776739	0.93	0.533736	hypothetical protein [Entamoeba histolytica HM-1:IMSS]
67483283	15966.7	2.34e-12	14	1.959	2.16517	1.835	1.19349	hypothetical protein [Entamoeba histolytica HM-1:IMSS]
67480121	40087.2	0.000143	4	1.945	0.477297	1.945	1.00076	thioredoxin [Entamoeba histolytica HM-1:IMSS]
67477818	14943.6	1.01e-13	8	1.92429	0.49121	1.55	1.34917	calcium-binding protein 1 (EhCBP1) [Entamoeba histolytica HM-1:IMSS]
67476751	16420.9	2.27e-06	8	1.92375	0.720478	1.56	0.785778	40S ribosomal protein S26 [Entamoeba histolytica HM-1:IMSS]
67483874	22901.7	1.17e-07	4	1.895	0.633989	1.655	0.793191	60S ribosomal protein L6 [Entamoeba histolytica HM-1:IMSS]
67466741	34694.4	9.01e-11	5	1.88	0.615868	1.63	1.20832	RAD23 protein [Entamoeba histolytica HM-1:IMSS]
67464723	64459	1.74e-06	3	1.87667	1.32667	0.55	0	hypothetical protein [Entamoeba histolytica HM-1:IMSS]
67483988	16678.2	0.000478	5	1.852	0.922298	0.76	0.281694	calmodulin [Entamoeba histolytica HM-1:IMSS]
67480803	18153.4	1.57e-06	5	1.85	0.0759825	1.875	0.118608	40S ribosomal protein S11 [Entamoeba histolytica HM-1:IMSS]
67465369	21459.9	3.81e-12	15	1.84833	0.519519	1.155	0.318759	GTP-binding protein [Entamoeba histolytica HM-1:IMSS]
67473972	18604.3	1e-30	5	1.83	0.809327	0.61	0.429954	ubiquitin-conjugating enzyme family protein [Entamoeba histolytica HM-1:IMSS]
183233956	46324.2	1.07e-06	5	1.824	0.353166	1.44	0.103782	hypothetical protein [Entamoeba histolytica HM-1:IMSS]
67467094	32924.6	8.51e-08	11	1.80667	0.24229	1.86	1.21573	60S ribosomal protein L13 [Entamoeba histolytica HM-1:IMSS]
67473331	32227.8	1.31e-08	19	1.77067	0.252974	1.66	1.02299	60S ribosomal protein L7a [Entamoeba histolytica HM-1:IMSS]
67473265	29018.7	1.42e-13	17	1.76929	0.287621	1.405	0.88956	40S ribosomal protein S3a [Entamoeba histolytica HM-1:IMSS]
67471361	38100.3	9.57e-10	9	1.76833	0.254632	2.02	0.622692	TolA-like protein [Entamoeba histolytica HM-1:IMSS]
67481321	23787.8	2.41e-07	6	1.768	0.200923	1.99	0.266868	SNF7 family protein [Entamoeba histolytica HM-1:IMSS]
84617283	96560.6	2.48e-09	4	1.725	0.137886	1.725	0.289107	alcohol dehydrogenase E [Entamoeba invadens]
67482704	15546.6	8.24e-10	5	1.724	0.688328	1.01	0.14826	60S ribosomal protein L32 [Entamoeba histolytica HM-1:IMSS]
67479185	14510.7	2.36e-07	7	1.722	0.428972	1.64	1.1416	histone H2B [Entamoeba histolytica HM-1:IMSS]
67479221	19040.7	3.95e-06	4	1.7075	0.355208	1.75	0.837669	transcription factor BTF3 [Entamoeba histolytica HM-1:IMSS]
67469543	7682.2	2.74e-08	4	1.7	0.297825	1.44	0.088956	40S ribosomal protein S28 [Entamoeba histolytica HM-1:IMSS]
67471776	22144.6	2.13e-09	9	1.69875	0.685045	0.705	0.318759	Rho family GTPase [Entamoeba histolytica HM-1:IMSS]
183231695	53945.2	2.09e-08	16	1.67923	0.202397	1.59	0.785778	UDP-glucose pyrophosphorylase [Entamoeba histolytica HM-1:IMSS]
67469645	40104.6	2.7e-05	4	1.6725	1.08095	0.745	0.340998	Hsc70-interacting protein [Entamoeba histolytica HM-1:IMSS]
67465810	23874.5	1.07e-08	5	1.67	0.100846	1.79	0.177912	60S ribosomal protein L26 [Entamoeba histolytica HM-1:IMSS]
183233384	111403	1.58e-07	6	1.66333	0.479129	1.475	0.622692	hypothetical protein [Entamoeba histolytica HM-1:IMSS]
67483363	23829.5	5.01e-10	11	1.64	0.227544	1.49	0.81543	60S ribosomal protein L26 [Entamoeba histolytica HM-1:IMSS]
67481443	17594.6	4.08e-06	6	1.636	0.279503	1.17	0.103782	hypothetical protein [Entamoeba histolytica HM-1:IMSS]
67466030	11899.4	2.97e-07	8	1.63429	0.313713	1.06	0.266868	60S ribosomal protein L36 [Entamoeba histolytica HM-1:IMSS]
67484598	10234.5	1.54e-12	5	1.63	0.0939149	1.48	0.014826	60S ribosomal protein L37a [Entamoeba histolytica HM-1:IMSS]
67477781	15748.7	5.25e-09	17	1.62	0.188896	1.64	0.904386	60S ribosomal protein L27 [Entamoeba histolytica HM-1:IMSS]
67482189	38297.4	1.02e-12	9	1.61444	0.698164	0.78	0.059304	actin-binding protein
67484120	44012.8	1.43e-12	32	1.60583	0.324559	1.36	0.808017	DEAD/DEAH box helicase [Entamoeba histolytica HM-1:IMSS]
183233144	11418.6	9.99e-15	7	1.60429	0.636676	0.75	0.281694	60S acidic ribosomal protein P2 [Entamoeba histolytica HM-1:IMSS]
67465767	43404.2	4.03e-11	20	1.60062	0.137925	1.63	0.66717	galactokinase [Entamoeba histolytica HM-1:IMSS]
183232898	58912.4	5.51e-07	6	1.592	0.320604	1.57	0.919212	T-complex protein 1 theta subunit [Entamoeba histolytica HM-1:IMSS]
67468216	39936.4	4.48e-10	7	1.59	0.392567	1.45	0.652344	serine/threonine-protein kinase 3 [Entamoeba histolytica HM-1:IMSS]
67473313	111359	9.35e-10	17	1.58846	0.365413	1.21	0.622692	WD domain containing protein [Entamoeba histolytica HM-1:IMSS]
67478655	47278.2	3.39e-13	28	1.58571	0.163816	1.51	1.02299	60S ribosomal protein L4 [Entamoeba histolytica HM-1:IMSS]
67481135	14703.3	0.000154	7	1.58143	0.504911	0.93	1.15643	40S ribosomal protein S25 [Entamoeba histolytica HM-1:IMSS]
67472535	19810.8	2.7e-13	6	1.57333	0.236779	1.71	0.622692	60S ribosomal protein L17 [Entamoeba histolytica HM-1:IMSS]
67478344	57772	1.8e-06	6	1.56167	0.123191	1.555	0.407715	hypothetical protein [Entamoeba histolytica HM-1:IMSS]
67481377	86884.1	3.27e-08	6	1.55833	0.297393	1.6	0.993342	cullin [Entamoeba histolytica HM-1:IMSS]
67482177	11405.6	1.68e-10	7	1.558	0.428622	0.92	0.415128	60S acidic ribosomal protein P2 [Entamoeba histolytica HM-1:IMSS]
67469857	58751.1	6.72e-10	26	1.55429	0.230895	1.45	0.948864	polyadenylate-binding protein [Entamoeba histolytica HM-1:IMSS]
67468658	24049.3	1.98e-12	18	1.55125	0.375152	1.175	0.882147	Grainin 2 [Entamoeba histolytica HM-1:IMSS]
67465962	27605.9	1.03e-08	8	1.54857	0.639917	0.9	0.07413	hypothetical protein [Entamoeba histolytica HM-1:IMSS]
67468945	20607.3	2.35e-08	6	1.54667	0.610326	1.02	0.600453	calcineurin B subunit [Entamoeba histolytica HM-1:IMSS]
67468739	98646.5	9.39e-10	15	1.54455	0.231902	1.63	0.81543	hypothetical protein [Entamoeba histolytica HM-1:IMSS]
67463374	23876.2	5.28e-12	9	1.5425	0.16768	1.43	0.637518	60S ribosomal protein L15 [Entamoeba histolytica HM-1:IMSS]
67478724	21729.5	3.89e-09	5	1.5425	0.247073	1.54	0.681996	hypothetical protein [Entamoeba histolytica HM-1:IMSS]
183235986	95859	8.97e-09	5	1.5375	0.248928	1.47	0.400302	hypothetical protein [Entamoeba histolytica HM-1:IMSS]
183234831	94733.1	8.1e-14	3	1.53	0.09	1.44	0	hypothetical protein [Entamoeba histolytica HM-1:IMSS]
67478116	31392.1	2.09e-10	9	1.52625	0.412687	0.875	0.526323	hypothetical protein [Entamoeba histolytica HM-1:IMSS]
67469347	122397	1.08e-13	7	1.51714	0.505271	0.91	0.311346	valyl-tRNA synthetase [Entamoeba histolytica HM-1:IMSS]
67482854	11624.9	5e-13	5	1.514	0.475506	1.14	0.859908	thioredoxin [Entamoeba histolytica HM-1:IMSS]
67480901	58050	1.26e-05	4	1.51	0.413824	1.725	0.533736	hypothetical protein [Entamoeba histolytica HM-1:IMSS]
67469173	11449.7	2.59e-06	3	1.50667	0.566667	0.94	0	60S acidic ribosomal protein P1 [Entamoeba histolytica HM-1:IMSS]
67482591	19037.9	3.01e-13	4	1.5	0.47406	1.53	1.17125	hypothetical protein [Entamoeba histolytica HM-1:IMSS]
67468384	66647.3	1.38e-09	4	1.49	0.449333	1.34	0.578214	replication factor A protein 1 [Entamoeba histolytica HM-1:IMSS]
67462433	28576.5	5.55e-15	15	1.47692	0.329714	1.02	0.622692	40S ribosomal protein SA [Entamoeba histolytica HM-1:IMSS]
67477346	82454.8	3.84e-11	39	1.47467	0.143868	1.54	0.778365	hypothetical protein [Entamoeba histolytica HM-1:IMSS]
67484714	16861.6	6.87e-11	10	1.47333	0.417358	1.53	1.18608	calmodulin [Entamoeba histolytica HM-1:IMSS]
67465455	114907	8.41e-06	7	1.47	0.225969	1.19	0.07413	I/LWEQ domain protein [Entamoeba histolytica HM-1:IMSS]
67465045	20079.8	6.45e-09	10	1.465	0.340014	1.39	0.415128	60S ribosomal protein L18a [Entamoeba histolytica HM-1:IMSS]
67469015	51937.3	7.78e-08	3	1.45333	0.332783	1.67	0.326172	vacuolar ATP synthase subunit H [Entamoeba histolytica HM-1:IMSS]
183232524	53182.3	1e-30	19	1.45188	0.229335	1.105	0.429954	adenylyl cyclase-associated protein [Entamoeba histolytica HM-1:IMSS]
67478610	20686.4	2.31e-08	3	1.45	0.365923	1.13	0.133434	ADP-ribosylation factor [Entamoeba histolytica HM-1:IMSS]
67472683	21229.8	1.08e-12	13	1.44889	0.184251	1.45	0.177912	rubrerythrin [Entamoeba histolytica HM-1:IMSS]
67482841	45032.1	1.26e-10	27	1.4419	0.238425	1.33	0.696822	hypothetical protein [Entamoeba histolytica HM-1:IMSS]
67465072	43754.9	1.04e-10	13	1.432	0.229112	1.185	0.719061	26s proteasome subunit P45 family protein [Entamoeba histolytica HM-1:IMSS]
183230365	33888.7	7.86e-05	5	1.43	0.0739594	1.51	0.044478	galactose-specific adhesin light subunit [Entamoeba histolytica HM-1:IMSS]
183233096	73609.7	3.6e-08	8	1.43	0.168189	1.69	0.504084	RNAseL inhibitor-like protein [Entamoeba histolytica HM-1:IMSS]
67478598	39762.2	2.05e-06	3	1.42667	0.286667	1.14	0	hypothetical protein [Entamoeba histolytica HM-1:IMSS]
67467987	33307.9	1.25e-10	17	1.426	0.37221	1	0.696822	hypothetical protein [Entamoeba histolytica HM-1:IMSS]
67473391	22299.9	4.49e-12	14	1.4225	0.294778	1.05	0.429954	60S ribosomal protein L9 [Entamoeba histolytica HM-1:IMSS]
67479673	100656	4.41e-10	5	1.41667	0.388338	1.82	0.281694	hypothetical protein [Entamoeba histolytica HM-1:IMSS]
67477084	23023.1	8.48e-13	16	1.40786	0.336752	1.1	0.630105	40S ribosomal protein S5 [Entamoeba histolytica HM-1:IMSS]
67470342	18214.1	2.16e-12	12	1.407	0.391087	1.2	0.911799	Skp1 protein [Entamoeba histolytica HM-1:IMSS]
67466982	17503.7	7.85e-10	7	1.4	0.204462	1.42	0.88956	40S ribosomal protein S16 [Entamoeba histolytica HM-1:IMSS]
183230576	45404	1.14e-10	3	1.39667	0.330673	1.6	0.355824	COP9 signalosome complex subunit 1 [Entamoeba histolytica HM-1:IMSS]
67474966	48646.3	2.32e-06	4	1.395	0.302228	1.38	0.526323	Ras GTPase-activating protein [Entamoeba histolytica HM-1:IMSS]
67480367	96950.6	4.15e-08	7	1.39143	0.222019	1.21	0.578214	actin [Entamoeba histolytica HM-1:IMSS]
67468236	41065.3	1.71e-05	5	1.39	0.274518	1.48	0.622692	hypothetical protein [Entamoeba histolytica HM-1:IMSS]
67479553	18817.5	3.61e-10	11	1.3825	0.133214	1.23	0.415128	60S ribosomal protein L21 [Entamoeba histolytica HM-1:IMSS]
67480493	56883.8	6e-12	21	1.38	0.201225	1.215	0.704235	aminoacyl-histidine dipeptidase [Entamoeba histolytica HM-1:IMSS]
67473169	22617.5	1.65e-10	12	1.379	0.216604	1.135	0.607866	Rab family GTPase [Entamoeba histolytica HM-1:IMSS]
67465755	17706.3	4.81e-09	15	1.37231	0.129706	1.41	0.7413	40S ribosomal protein S19 [Entamoeba histolytica HM-1:IMSS]
67466631	8562.7	1.44e-12	7	1.37143	0.314684	0.76	0.252042	ubiquitin-like [Entamoeba histolytica HM-1:IMSS]
67465994	20628.4	1.17e-07	9	1.37	0.33315	0.81	0.281694	hypothetical protein [Entamoeba histolytica HM-1:IMSS]
67484012	13248.9	0.000152	3	1.36333	0.436667	1.8	0	peptidyl-prolyl cis-trans isomerase [Entamoeba histolytica HM-1:IMSS]
183235656	46123.6	3.09e-07	10	1.36222	0.199053	1.18	0.29652	T-complex protein 1 subunitTheta [Entamoeba histolytica HM-1:IMSS]
183234048	46584.8	1.49e-10	18	1.36062	0.216465	1.12	0.622692	alcohol dehydrogenase [Entamoeba histolytica HM-1:IMSS]
67463018	56498.3	4.23e-09	17	1.36	0.17455	1.13	0.459606	snoRNA binding protein [Entamoeba histolytica HM-1:IMSS]
67472604	20923.8	3.52e-11	13	1.36	0.186162	1.4	0.578214	20 kDa antigen [Entamoeba histolytica HM-1:IMSS]
67467414	106489	1.13e-10	4	1.35667	0.398037	0.99	0.266868	hypothetical protein [Entamoeba histolytica HM-1:IMSS]
67465838	17349.9	1e-30	3	1.35667	0.0296273	1.37	0.044478	ubiquitin-conjugating enzyme family protein [Entamoeba histolytica HM-1:IMSS]
67470476	22636.2	8.24e-10	8	1.355	0.524772	0.69	0.29652	Rab family GTPase [Entamoeba histolytica HM-1:IMSS]
67484542	41368.2	1.96e-05	3	1.355	0.330681	1.355	0.600453	WD domain containing protein [Entamoeba histolytica HM-1:IMSS]
67476775	57597.3	1.08e-06	13	1.3525	0.183732	1.06	0.281694	Receptor mediated endocytosis protein [Entamoeba histolytica HM-1:IMSS]
67478589	16303.8	2.68e-08	16	1.35143	0.248878	0.895	0.355824	40S ribosomal protein S18 [Entamoeba histolytica HM-1:IMSS]
67477045	19879.2	5.33e-14	17	1.35133	0.185036	1.46	1.05265	ADP-ribosylation factor [Entamoeba histolytica HM-1:IMSS]
183234594	34728.4	2.03e-05	3	1.35	0.677692	1.35	1.23056	serine/threonine-protein phosphatase [Entamoeba histolytica HM-1:IMSS]
67474480	53595.8	1.67e-06	6	1.34833	0.351799	1.23	0.859908	hypothetical protein [Entamoeba histolytica HM-1:IMSS]
67481429	47444.1	1.62e-05	4	1.345	0.493786	1.33	1.24538	pleckstrin homology (PH) domain containing protein [Entamoeba histolytica HM-1:IMSS]
67473371	6454.3	0.000172	3	1.345	0.0775672	1.345	0.140847	ribosomal protein S29 [Entamoeba histolytica HM-1:IMSS]
183233838	18731.3	2.18e-06	3	1.34333	0.253925	1.12	0.088956	hypothetical protein [Entamoeba histolytica HM-1:IMSS]
67471014	19633.5	8.24e-11	9	1.34333	0.0846233	1.41	0.22239	60S ribosomal protein L11 [Entamoeba histolytica HM-1:IMSS]
67476830	39991.5	1.78e-14	10	1.33375	0.238255	1.135	0.422541	mitogen-activated protein kinase [Entamoeba histolytica HM-1:IMSS]
103484580	183614	7.73e-13	70	1.33107	0.143649	1.125	0.689409	Clathrin heavy chain [Entamoeba histolytica]
67468656	35990.7	1e-30	29	1.32739	0.389256	1.02	0.459606	glyceraldehyde-3-phosphate dehydrogenase [Entamoeba histolytica HM-1:IMSS]
67471927	48387.3	1.14e-12	6	1.32667	0.476897	0.81	0.437367	elongation factor 1-alpha 1 [Entamoeba histolytica HM-1:IMSS]
67483616	246424	7.94e-14	170	1.32519	0.0996378	1	0.59304	myosin heavy chain [Entamoeba histolytica HM-1:IMSS]
67468219	8692.7	6.83e-12	10	1.325	0.246768	1	0.504084	ubiquitin [Entamoeba histolytica HM-1:IMSS]
183236656	22076.2	4.37e-09	6	1.32333	0.503764	0.695	0.474432	hypothetical protein [Entamoeba histolytica HM-1:IMSS]
67466423	55859.1	8.8e-07	9	1.31778	0.106937	1.25	0.237216	hypothetical protein [Entamoeba histolytica HM-1:IMSS]
67481501	53688	2.15e-09	3	1.31667	0.86171	0.47	0.044478	fatty acid elongase [Entamoeba histolytica HM-1:IMSS]
67470540	26477.5	2.96e-07	4	1.315	0.265377	1.32	0.474432	hypothetical protein [Entamoeba histolytica HM-1:IMSS]
183231130	76787.7	1.04e-10	6	1.31167	0.278154	1.225	0.355824	dynamin-1-like protein [Entamoeba histolytica HM-1:IMSS]
67475755	15631.2	1.11e-16	18	1.3075	0.182314	1.31	0.548562	40S ribosomal protein S14 [Entamoeba histolytica HM-1:IMSS]
67465545	78326.3	1.77e-07	9	1.305	0.318658	1.075	0.378063	HEAT repeat domain containing protein [Entamoeba histolytica HM-1:IMSS]
67483660	34966.6	4.89e-10	9	1.30444	0.25717	0.81	0.340998	guanine nucleotide-binding protein subunit beta 2-like 1 [Entamoeba histolytica HM-1:IMSS]
67479223	55449.4	2.26e-06	3	1.3	0.518684	1.6	0.607866	Proliferating-cell nucleolar antigen p120 [Entamoeba histolytica HM-1:IMSS]
183230217	127554	3.33e-16	20	1.29625	0.432393	0.895	0.652344	pyruvate:ferredoxin oxidoreductase [Entamoeba histolytica HM-1:IMSS]
67474819	14540.6	1.48e-07	3	1.295	0.0612372	1.295	0.111195	40S ribosomal protein S10 [Entamoeba histolytica HM-1:IMSS]
67481087	93767.9	9.29e-08	5	1.292	0.146438	1.07	0.07413	hypothetical protein [Entamoeba histolytica HM-1:IMSS]
67471437	18484	6.3e-07	4	1.2875	0.161109	1.33	0.340998	S-phase kinase-associated protein 1A [Entamoeba histolytica HM-1:IMSS]
67462785	42002.8	1e-30	66	1.28694	0.174122	1.14	0.548562	actin [Entamoeba histolytica HM-1:IMSS]
67472608	42161.3	1.18e-07	4	1.28	0.742372	0.625	0.311346	methionine gamma-lyase [Entamoeba histolytica HM-1:IMSS]
67472477	45495.5	5.55e-12	28	1.27952	0.122639	1.19	0.533736	60S ribosomal protein L3 [Entamoeba histolytica HM-1:IMSS]
67479055	6826.3	0.000608	3	1.27667	0.356667	0.92	0	ribosome biogenesis protein Nop10 [Entamoeba histolytica HM-1:IMSS]
67472771	27776.6	1.5e-08	8	1.27143	0.258919	1.01	0.059304	60S ribosomal protein L2/L8 [Entamoeba histolytica HM-1:IMSS]
67469401	52004.6	1.62e-10	15	1.26462	0.185934	1.26	0.563388	seryl-tRNA synthetase [Entamoeba histolytica HM-1:IMSS]
67470480	27776.2	1.23e-06	3	1.26333	0.663333	0.6	0	ribonuclease [Entamoeba histolytica HM-1:IMSS]
183234438	38766.2	3.6e-10	4	1.2625	0.234427	1.165	0.400302	alpha-1 3-mannosyltransferase ALG2
67472861	36645.2	1e-09	8	1.25857	0.302747	1.12	0.830256	short chain dehydrogenase family protein [Entamoeba histolytica HM-1:IMSS]
67466032	15107.5	3.01e-08	6	1.255	0.0625966	1.31	0.059304	60S ribosomal protein L14 [Entamoeba histolytica HM-1:IMSS]
67480543	17399.6	6.81e-08	13	1.25455	0.332331	0.93	0.192738	calmodulin [Entamoeba histolytica HM-1:IMSS]
67474054	23771.8	2.23e-09	17	1.24692	0.166635	0.93	0.29652	small GTPase Rab11B [Entamoeba histolytica HM-1:IMSS]
67472614	23768.4	6.56e-08	12	1.24667	0.171223	1.09	0.696822	60S ribosomal protein L10 [Entamoeba histolytica HM-1:IMSS]
67466757	25523.9	6.28e-08	11	1.24556	1.0308	1.17	0.934038	hypothetical protein [Entamoeba histolytica HM-1:IMSS]
183231118	123290	8.68e-06	4	1.24333	0.0765398	1.16	0.014826	adaptor protein (AP) family protein [Entamoeba histolytica HM-1:IMSS]
67481609	90308.2	8.78e-12	17	1.24	0.152002	1.085	0.511497	Ras GTPase activating protein [Entamoeba histolytica HM-1:IMSS]
67470874	38848.9	9.67e-12	7	1.23286	0.151166	1.25	0.37065	dolichol monophosphate mannose synthase [Entamoeba histolytica HM-1:IMSS]
67474922	29268.9	1.04e-13	14	1.23273	0.153177	1.29	0.652344	nucleotide binding protein 2 [Entamoeba histolytica HM-1:IMSS]
183233755	116119	9.99e-15	43	1.23188	0.139697	0.88	0.756126	NAD(FAD)-dependent dehydrogenase [Entamoeba histolytica HM-1:IMSS]
67470880	32038.7	1.94e-05	5	1.228	0.157652	1.41	0.163086	proteasome regulatory subunit [Entamoeba histolytica HM-1:IMSS]
67469493	28080.6	1.11e-15	31	1.22609	0.197341	0.76	0.400302	triosephosphate isomerase [Entamoeba histolytica HM-1:IMSS]
67483766	13563.4	1.13e-08	14	1.22333	0.0935479	1.285	0.392889	40S ribosomal protein S17 [Entamoeba histolytica HM-1:IMSS]
67470456	32327	5.38e-05	6	1.22333	0.227239	1.31	0.659757	alpha-soluble NSF attachment protein [Entamoeba histolytica HM-1:IMSS]
67477667	119346	6.66e-15	21	1.22188	0.256792	1.15	0.489258	unconventional myosin IB [Entamoeba histolytica HM-1:IMSS]
67466287	80865.1	3.94e-05	11	1.22111	0.455294	1.01	0.800604	adaptor protein (AP) family protein [Entamoeba histolytica HM-1:IMSS]
67480067	34732	5.3e-11	13	1.22091	0.154507	1.29	0.830256	purine nucleoside phosphorylase [Entamoeba histolytica HM-1:IMSS]
183232450	52303.6	1.85e-12	17	1.22067	0.158998	1.34	0.7413	aspartate ammonia-lyase [Entamoeba histolytica HM-1:IMSS]
67466375	23765.1	3.77e-09	11	1.2175	0.1676	1.365	0.303933	Rab family GTPase [Entamoeba histolytica HM-1:IMSS]
67484586	44309.8	1.34e-09	6	1.21667	0.25526	1.2	0.170499	GTP-binding protein [Entamoeba histolytica HM-1:IMSS]
67468666	14660.7	1.13e-13	10	1.21667	0.123835	1.27	0.29652	40S ribosomal protein S15a [Entamoeba histolytica HM-1:IMSS]
67473229	77521.1	2.65e-12	6	1.215	0.373673	0.865	0.511497	hypothetical protein [Entamoeba histolytica HM-1:IMSS]
67478790	180317	5.53e-12	15	1.21308	0.261253	0.81	0.415128	filopodin [Entamoeba histolytica HM-1:IMSS]
67471890	61092.8	1.33e-14	17	1.21308	0.150451	1.11	0.696822	prolyl-tRNA synthetase [Entamoeba histolytica HM-1:IMSS]
67483006	91187.8	5.31e-06	8	1.2125	0.235492	0.895	0.066717	coatomer complex subunit [Entamoeba histolytica HM-1:IMSS]
67477975	48059.7	4.83e-10	16	1.21143	0.207368	1.315	1.0823	coronin [Entamoeba histolytica HM-1:IMSS]
67471147	70663.3	1.75e-07	8	1.21143	0.190443	1.35	0.252042	hypothetical protein [Entamoeba histolytica HM-1:IMSS]
67482301	21488.9	9.05e-07	17	1.21067	0.23744	1.1	0.237216	40S ribosomal protein S9 [Entamoeba histolytica HM-1:IMSS]
67480431	57842.2	1.56e-05	4	1.21	0.0703562	1.23	0.140847	histidyl-tRNA synthetase [Entamoeba histolytica HM-1:IMSS]
67465295	38540.5	6.5e-12	10	1.20778	0.22934	1.07	0.548562	hypothetical protein [Entamoeba histolytica HM-1:IMSS]
67470123	13324.7	1.2e-09	7	1.20571	0.146334	1.29	0.311346	thioredoxin [Entamoeba histolytica HM-1:IMSS]
67482604	29159.8	8.31e-09	8	1.205	0.468085	0.64	0.385476	(2r)-phospho-3-sulfolactate synthase [Entamoeba histolytica HM-1:IMSS]
67469473	53822.2	1.95e-07	5	1.205	0.180019	1.055	0.111195	signal recognition particle protein SRP54 [Entamoeba histolytica HM-1:IMSS]
67467010	111217	1.01e-05	6	1.202	0.230658	1.41	0.489258	importin [Entamoeba histolytica HM-1:IMSS]
67480675	53065.9	6.77e-06	6	1.20167	0.187979	1.17	0.474432	eukaryotic peptide chain release factor subunit 1 [Entamoeba histolytica HM-1:IMSS]
67469033	32356.3	1.11e-15	28	1.20125	0.113552	1.205	0.704235	60S ribosomal protein L5 [Entamoeba histolytica HM-1:IMSS]
67482698	238704	6.99e-07	11	1.20125	0.126888	1.29	0.585627	hypothetical protein [Entamoeba histolytica HM-1:IMSS]
183231674	65048.9	2.31e-08	12	1.20111	0.0731934	1.22	0.281694	cortexillin [Entamoeba histolytica HM-1:IMSS]
67462416	46910.2	1e-30	25	1.20056	0.0965622	1.095	0.318759	Actin-related protein 3 [Entamoeba histolytica HM-1:IMSS]
67464751	21527.5	7.94e-11	10	1.19667	0.422992	0.73	0.163086	ARP2/3 complex 20 kDa subunit [Entamoeba histolytica HM-1:IMSS]
183232147	31174.4	1.42e-09	4	1.195	0.151905	1.245	0.29652	epsin-2 [Entamoeba histolytica HM-1:IMSS]
67480661	57612.4	6.22e-14	14	1.19364	0.278904	1.11	0.177912	EH-domain containing protein [Entamoeba histolytica HM-1:IMSS]
183233150	159761	4.41e-05	6	1.19333	0.495033	0.735	0.192738	hypothetical protein [Entamoeba histolytica HM-1:IMSS]
67480511	53568.5	6.73e-11	8	1.19286	0.160633	1.11	0.29652	hypothetical protein [Entamoeba histolytica HM-1:IMSS]
67472693	34325.3	1.32e-12	5	1.192	0.497769	0.68	0.044478	NAD synthetase [Entamoeba histolytica HM-1:IMSS]
67477477	151437	1.09e-07	5	1.19	0.55771	0.47	0	myosin heavy chain [Entamoeba histolytica HM-1:IMSS]
67467723	35055.6	3.59e-09	6	1.19	0.197754	1.01	0.363237	guanine nucleotide-binding protein subunit beta 2-like 1 [Entamoeba histolytica HM-1:IMSS]
67480815	17171.6	1.07e-07	3	1.19	0.0208167	1.18	0.029652	calmodulin [Entamoeba histolytica HM-1:IMSS]
67476467	46275.5	2.83e-10	12	1.187	0.156897	1.12	0.429954	26S protease regulatory subunit [Entamoeba histolytica HM-1:IMSS]
67478991	12391.2	4.62e-06	3	1.18667	0.521675	0.67	0.014826	hypothetical protein [Entamoeba histolytica HM-1:IMSS]
67471557	17232.5	0.000148	4	1.185	0.0991211	1.15	0.163086	60S ribosomal protein L31 [Entamoeba histolytica HM-1:IMSS]
67473872	54115.6	1.83e-05	4	1.18333	0.202073	0.95	0	Signal recognition particle receptor alpha subunit [Entamoeba histolytica HM-1:IMSS]
67484394	121253	1.55e-07	9	1.18333	0.115674	1.11	0.400302	HEAT repeat domain containing protein [Entamoeba histolytica HM-1:IMSS]
67480965	13927.5	8.36e-05	3	1.18333	0.233833	1.36	0.163086	Helix-turn-helix protein [Entamoeba histolytica HM-1:IMSS]
67478183	125348	1.66e-08	11	1.18	0.203159	0.98	0.489258	immuno-dominant variable surface antigen [Entamoeba histolytica HM-1:IMSS]
67483270	115208	0.000301	5	1.18	0.140095	1.14	0.29652	hypothetical protein [Entamoeba histolytica HM-1:IMSS]
67484652	19791.5	4.27e-05	4	1.18	0.212544	1.19	0.607866	4-methyl-5(B-hydroxyethyl)-thiazol monophosphate biosynthesis enzyme [Entamoeba histolytica
67471087	44611.3	2.99e-06	4	1.18	0.229092	1.24	0.481845	hypothetical protein [Entamoeba histolytica HM-1:IMSS]
67483872	21941.3	2.2e-07	12	1.17667	0.156806	1.21	0.59304	40S ribosomal protein S7 [Entamoeba histolytica HM-1:IMSS]
67469879	86362.6	1.85e-10	16	1.17643	0.104497	1.24	0.504084	cdc48-like protein [Entamoeba histolytica HM-1:IMSS]
67473696	24236.2	0.000235	5	1.176	0.230599	1.17	0.533736	Rab family GTPase [Entamoeba histolytica HM-1:IMSS]
67473673	30469.1	1e-30	4	1.17	0.167531	1.1	0.29652	hypothetical protein [Entamoeba histolytica HM-1:IMSS]
67468316	53902.2	0.000152	5	1.168	0.171418	1.25	0.029652	guanine nucleotide regulatory protein [Entamoeba histolytica HM-1:IMSS]
67470207	12114.6	3.05e-06	8	1.16625	0.184177	0.94	0.385476	60S ribosomal protein L35a [Entamoeba histolytica HM-1:IMSS]
67466385	34324.2	3.89e-13	22	1.16556	0.242629	0.955	0.318759	60S acidic ribosomal protein P0 [Entamoeba histolytica HM-1:IMSS]
183234616	64356.5	2.29e-06	3	1.165	0.5593	1.165	1.01558	PH domain containing protein [Entamoeba histolytica HM-1:IMSS]
67475454	11920.7	3.49e-08	3	1.16333	0.266667	1.43	0	hypothetical protein [Entamoeba histolytica HM-1:IMSS]
67469769	131033	5.55e-15	19	1.16235	0.214261	1.06	0.652344	hypothetical protein [Entamoeba histolytica HM-1:IMSS]
67463048	91985.5	1.5e-09	14	1.156	0.112245	1.125	0.214977	19S cap proteasome S2 subunit [Entamoeba histolytica HM-1:IMSS]
67469615	41722.8	0.000796	5	1.155	0.228283	1.32	0.185325	hypothetical protein [Entamoeba histolytica HM-1:IMSS]
67468336	41833.6	1.66e-06	10	1.15333	0.155242	1.17	0.340998	tyrosyl-tRNA synthetase [Entamoeba histolytica HM-1:IMSS]
183235615	26799.8	5.32e-07	5	1.152	0.223616	0.99	0.756126	3-ketoacyl-CoA synthase 4 [Entamoeba histolytica HM-1:IMSS]
67479697	46885.5	1.07e-07	15	1.15154	0.229647	0.96	0.474432	26s protease regulatory subunit [Entamoeba histolytica HM-1:IMSS]
167394489	39921	3.76e-10	15	1.15154	0.0983715	1.23	0.252042	guanine nucleotide-binding protein alpha-16 subunit [Entamoeba dispar SAW760]
67481361	130774	3.58e-06	9	1.14778	0.1876	1.52	0.088956	diaphanous protein
67478911	35282.9	1e-08	4	1.1475	0.657994	0.525	0.088956	Inosine-uridine preferring nucleoside hydrolase [Entamoeba histolytica HM-1:IMSS]
67481077	38895.6	7.31e-11	23	1.14647	3.62211	0.96	0.563388	Fe-S cluster assembly protein NifU [Entamoeba histolytica HM-1:IMSS]
183230297	59023.6	8.91e-07	8	1.14625	0.370944	0.93	0.326172	thioredoxin [Entamoeba histolytica HM-1:IMSS]
67469333	30500.5	3.05e-11	6	1.145	0.413342	0.585	0.081543	F-actin capping protein alpha subunit [Entamoeba histolytica HM-1:IMSS]
67474580	22361.2	1.55e-06	4	1.1425	0.226656	0.98	0.14826	hypothetical protein [Entamoeba histolytica HM-1:IMSS]
67484636	28637.4	0.000778	4	1.1425	0.336956	1.045	0.681996	proteasome beta subunit [Entamoeba histolytica HM-1:IMSS]
183234431	24583.5	4.08e-06	6	1.14	0.28178	0.8	0.29652	grainin [Entamoeba histolytica HM-1:IMSS]
67465453	36728.3	6.2e-12	25	1.1385	0.155502	0.945	0.615279	40S ribosomal protein S4 [Entamoeba histolytica HM-1:IMSS]
67480631	22901.2	0.000748	5	1.138	0.0621611	1.12	0.059304	60S ribosomal protein L19 [Entamoeba histolytica HM-1:IMSS]
67478083	27525.7	1e-30	25	1.1375	0.279255	1.035	0.407715	14-3-3 protein 3 [Entamoeba histolytica HM-1:IMSS]
67482806	25205.4	1.51e-06	9	1.13625	0.247347	0.805	0.511497	Vacuolar ATP synthase subunit E [Entamoeba histolytica HM-1:IMSS]
67478710	73449	1.11e-15	38	1.13613	0.184812	0.84	0.311346	70 kDa heat shock protein [Entamoeba histolytica HM-1:IMSS]
67479723	52246.2	6.75e-05	6	1.135	0.187043	1.1	0.467019	proteasome regulatory subunit [Entamoeba histolytica HM-1:IMSS]
67465591	27669.8	3.33e-15	14	1.13364	0.146657	0.99	0.311346	40S ribosomal protein S2 [Entamoeba histolytica HM-1:IMSS]
67475314	43781.2	3.3e-08	4	1.1325	0.0154785	1.14	0.022239	proteasome regulatory subunit [Entamoeba histolytica HM-1:IMSS]
67463408	48391.2	2.22e-16	39	1.13065	0.396695	0.81	0.51891	elongation factor 1-alpha 1 [Entamoeba histolytica HM-1:IMSS]
67482099	67816.9	1.91e-09	6	1.125	0.199077	1.02	0.348411	hypothetical protein [Entamoeba histolytica HM-1:IMSS]
67484422	91495.8	2.79e-09	6	1.12333	0.149481	1.2	0.422541	Rap/Ran GTPase activating protein [Entamoeba histolytica HM-1:IMSS]
67474857	82940.4	2.28e-11	40	1.12212	0.0863054	1.04	0.400302	heat shock protein 90 [Entamoeba histolytica HM-1:IMSS]
67466723	46131.4	4.85e-10	14	1.11833	0.177084	1.055	0.526323	Clathrin coat assembly protein [Entamoeba histolytica HM-1:IMSS]
67475946	22887.7	3.54e-08	15	1.11615	0.164409	0.91	0.385476	60S ribosomal protein L6 [Entamoeba histolytica HM-1:IMSS]
67478194	103478	8.08e-07	5	1.115	0.179981	0.96	0.163086	coatomer beta subunit [Entamoeba histolytica HM-1:IMSS]
67467146	22825.7	9.78e-10	9	1.115	0.122072	1.07	0.51891	Ras family GTPase [Entamoeba histolytica HM-1:IMSS]
183234182	17954.2	1.59e-07	8	1.115	0.122416	1.17	0.229803	hypothetical protein [Entamoeba histolytica HM-1:IMSS]
183231868	43323.1	5.42e-12	17	1.11467	0.199961	1.06	0.14826	hypothetical protein [Entamoeba histolytica HM-1:IMSS]
67484606	24978.7	3.99e-06	5	1.114	0.208317	0.92	0.088956	Ran family GTPase [Entamoeba histolytica HM-1:IMSS]
67469831	16993.9	8.06e-06	6	1.11333	0.286562	1.38	0.51891	60S ribosomal protein L27a [Entamoeba histolytica HM-1:IMSS]
67471475	15692.1	5.55e-15	16	1.11182	0.261772	0.97	0.429954	actophorin [Entamoeba histolytica HM-1:IMSS]
67475296	49768.4	2.94e-07	3	1.11	0.11	1	0	PCI domain containing protein [Entamoeba histolytica HM-1:IMSS]
67465243	42784.8	6.43e-10	6	1.108	0.155011	1.29	0.340998	methionine gamma-lyase [Entamoeba histolytica HM-1:IMSS]
67483264	40356.8	9.81e-10	4	1.1075	0.178856	1.07	0.348411	hypothetical protein [Entamoeba histolytica HM-1:IMSS]
67468325	31981.1	1.15e-05	3	1.10333	0.295372	0.87	0.177912	hypothetical protein [Entamoeba histolytica HM-1:IMSS]
103484598	114150	2.11e-14	15	1.1025	0.497618	0.695	0.333585	delta subunit [Entamoeba histolytica]
67474394	27320.5	1.11e-16	24	1.102	0.105601	1.13	0.652344	14-3-3 protein 1 [Entamoeba histolytica HM-1:IMSS]
67463084	95343.2	4.36e-08	11	1.1	0.175039	0.99	0.504084	coatomer protein gamma subunit [Entamoeba histolytica HM-1:IMSS]
67481283	61048.3	0.000197	3	1.1	0.11431	1.1	0.207564	hypothetical protein [Entamoeba histolytica HM-1:IMSS]
67469367	14349.1	1.01e-08	3	1.1	0.1	1.2	0	hypothetical protein [Entamoeba histolytica HM-1:IMSS]
67474180	55071.6	1.11e-15	16	1.09917	0.185499	1.155	0.496671	Fe-hydrogenase [Entamoeba histolytica HM-1:IMSS]
67467471	24034.2	2.88e-11	10	1.0975	0.162043	0.92	0.563388	N-acetylmuraminidase [Entamoeba histolytica HM-1:IMSS]
67472180	35015.6	2.59e-07	6	1.094	0.247649	1.06	0.88956	3'(2') 5'-bisphosphate nucleotidase
67469617	23115.5	2.07e-10	10	1.09	0.16321	1	0.415128	60S ribosomal protein L13 [Entamoeba histolytica HM-1:IMSS]
67471365	74550.6	1.11e-15	17	1.08929	0.357359	0.915	0.318759	dynamin-like protein [Entamoeba histolytica HM-1:IMSS]
67470684	40213.9	9.18e-13	5	1.086	0.18565	0.95	0.548562	nucleosome assembly protein [Entamoeba histolytica HM-1:IMSS]
67477544	51510.6	7.41e-10	18	1.085	0.0986683	1.095	0.400302	nucleolar protein Nop56 [Entamoeba histolytica HM-1:IMSS]
67466717	21089.1	1.86e-11	18	1.08438	2.56282	0.815	0.400302	adenylate kinase [Entamoeba histolytica HM-1:IMSS]
67477198	46930.1	0.000349	3	1.08333	0.338936	0.78	0.103782	vacuolar sorting protein VPS4 [Entamoeba histolytica HM-1:IMSS]
183232723	20767.7	3.47e-13	6	1.08167	0.11403	1.03	0.29652	vacuolar sorting protein 29 [Entamoeba histolytica HM-1:IMSS]
67472485	26552.1	6.99e-07	7	1.08143	0.334276	0.65	0.14826	hypothetical protein [Entamoeba histolytica HM-1:IMSS]
67469909	16170.4	3.33e-16	18	1.08125	0.13598	1	0.600453	actin-binding protein
67483758	47338.8	6.92e-10	8	1.08125	0.126016	1.125	0.259455	26S protease regulatory subunit [Entamoeba histolytica HM-1:IMSS]
67483900	51148.2	1.68e-10	8	1.08125	0.0873097	1.16	0.252042	beta-tubulin [Entamoeba histolytica HM-1:IMSS]
183235023	81353.5	0.000274	3	1.08	0.345012	0.74	0.014826	HEAT repeat domain containing protein [Entamoeba histolytica HM-1:IMSS]
67470834	23503.2	4.9e-06	3	1.08	0.105357	1.17	0.044478	transmembrane protein tmp21 [Entamoeba histolytica HM-1:IMSS]
67467388	129649	4.49e-08	9	1.07556	0.171092	1	0.652344	phosphatidylinositol 3-kinase [Entamoeba histolytica HM-1:IMSS]
67480635	101731	2.86e-05	10	1.07111	0.158189	0.96	0.533736	glycogen phosphorylase [Entamoeba histolytica HM-1:IMSS]
67477982	184953	4.54e-11	66	1.0708	0.130252	1.07	0.385476	hypothetical protein [Entamoeba histolytica HM-1:IMSS]
67471127	40264.1	1.15e-05	4	1.07	0.0212132	1.06	0.022239	Vacuolar ATP synthase subunit d [Entamoeba histolytica HM-1:IMSS]
67465960	17724	1.16e-07	4	1.07	0.171099	1.21	0.163086	EF-hand calcium-binding domain containing protein [Entamoeba histolytica HM-1:IMSS]
67468717	24269.4	5.97e-12	15	1.06846	0.655874	0.96	0.489258	Grainin 1 [Entamoeba histolytica HM-1:IMSS]
67474188	33484	8.87e-08	5	1.068	0.218115	0.75	0.163086	eukaryotic translation initiation factor 2 alpha subunit [Entamoeba histolytica HM-1:IMSS]
67478694	60448	2.98e-08	8	1.06714	0.39464	0.72	0.207564	molybdenum cofactor sulfurase [Entamoeba histolytica HM-1:IMSS]
929587	128198	1e-30	91	1.06667	0.0680564	0.96	0.459606	pyruvate oxidoreductase [Entamoeba histolytica]
67473751	67026.2	2.44e-14	27	1.065	0.202302	0.725	0.22239	V-type ATPase A subunit
67466836	34899.3	5.19e-09	3	1.065	0.70627	1.065	1.28245	hypothetical protein [Entamoeba histolytica HM-1:IMSS]
67473982	35107.6	1.56e-11	20	1.06438	0.0885921	0.995	0.303933	purine nucleoside phosphorylase [Entamoeba histolytica HM-1:IMSS]
183231252	117560	2.55e-12	44	1.06371	0.0954605	1.11	0.489258	NAD(P) transhydrogenase subunit alpha [Entamoeba histolytica HM-1:IMSS]
67481407	44749.6	1.4e-06	4	1.06333	0.184752	0.85	0	WD repeat protein [Entamoeba histolytica HM-1:IMSS]
67477041	22736.4	6.98e-12	6	1.06	0.287877	0.62	0.044478	Ras family GTPase [Entamoeba histolytica HM-1:IMSS]
67463432	23635.3	2.7e-09	8	1.06	0.273663	0.71	0.355824	hypothetical protein [Entamoeba histolytica HM-1:IMSS]
67484420	45131.5	1.95e-12	6	1.0575	0.0822175	1.07	0.237216	DnaJ family protein [Entamoeba histolytica HM-1:IMSS]
67474458	84736.6	4.14e-11	4	1.0575	0.0535996	1.1	0.037065	actin [Entamoeba histolytica HM-1:IMSS]
67469667	35757.5	5.36e-08	4	1.05667	0.190022	0.9	0.177912	hypothetical protein [Entamoeba histolytica HM-1:IMSS]
183232204	18020.9	5.39e-11	4	1.055	0.338268	0.78	0.22239	hypothetical protein [Entamoeba histolytica HM-1:IMSS]
67477212	32466.1	1.12e-13	12	1.05444	0.23675	0.92	0.726474	fibrillarin [Entamoeba histolytica HM-1:IMSS]
183233757	13916.6	1.77e-06	7	1.05333	0.133088	1.24	0.059304	hypothetical protein [Entamoeba histolytica HM-1:IMSS]
67465824	42545.2	2.52e-09	16	1.05286	0.176791	0.895	0.474432	alcohol dehydrogenase [Entamoeba histolytica HM-1:IMSS]
67477695	48000	7.89e-07	10	1.0525	0.488477	1	0.326172	clathrin-adaptor medium chain [Entamoeba histolytica HM-1:IMSS]
67462443	48895.9	1.61e-09	9	1.05125	0.125615	0.95	0.140847	RNA modification enzymes MiaB-family
67480011	28705.6	2.1e-05	4	1.05	0	1.05	0	RNA recognition motif domain containing protein [Entamoeba histolytica HM-1:IMSS]
9858198	59826.1	1.28e-09	16	1.05	0.0939294	1.08	0.459606	AF293981_1 chaperonin-containing TCP-1 Zeta subunit
183234808	87103.9	2.12e-07	6	1.05	0.162583	1.1	0.652344	vacuolar protein sorting 35 [Entamoeba histolytica HM-1:IMSS]
67478661	18059.8	0.000273	3	1.04667	0.0133333	1.06	0	hypothetical protein [Entamoeba histolytica HM-1:IMSS]
67479631	22575.5	4.68e-09	12	1.045	0.11819	1.05	0.355824	hypothetical protein [Entamoeba histolytica HM-1:IMSS]
67464571	56076.9	1.82e-05	5	1.044	0.235958	0.79	0.207564	hypothetical protein [Entamoeba histolytica HM-1:IMSS]
67483776	26963.4	1e-30	14	1.0425	0.177506	0.8	0.318759	hypothetical protein [Entamoeba histolytica HM-1:IMSS]
67468055	14800.8	0.000392	4	1.04	0.233095	0.89	0.177912	40S ribosomal protein S12 [Entamoeba histolytica HM-1:IMSS]
67481369	55309	5e-12	14	1.04	0.124534	0.99	0.474432	V-type ATPase B subunit
67471742	35263.7	3.5e-11	32	1.04	0.167486	1.03	0.548562	enhancer binding protein-1 [Entamoeba histolytica HM-1:IMSS]
67467760	81150	7.73e-10	25	1.03952	0.118667	1	0.266868	90 kDa heat shock protein [Entamoeba histolytica HM-1:IMSS]
67482011	22415.2	3.42e-08	8	1.03875	0.179766	0.74	0.177912	Rab family GTPase [Entamoeba histolytica HM-1:IMSS]
183234212	86479	1.63e-12	22	1.03556	0.162769	0.955	0.452193	hypothetical protein [Entamoeba histolytica HM-1:IMSS]
67469141	49250.1	2.41e-11	4	1.035	0.0434933	1.03	0.103782	ruvB-like DNA helicase [Entamoeba histolytica HM-1:IMSS]
67481543	16648.2	6.83e-10	7	1.03429	0.256662	0.89	0.88956	40S ribosomal protein S13 [Entamoeba histolytica HM-1:IMSS]
67481173	122694	1.02e-08	16	1.03231	0.137438	0.91	0.415128	isoleucyl-tRNA synthetase [Entamoeba histolytica HM-1:IMSS]
67465041	27549.3	1.62e-09	12	1.03222	0.187554	0.73	0.163086	proteasome alpha subunit [Entamoeba histolytica HM-1:IMSS]
67466006	47296.7	3.33e-15	43	1.03219	0.114182	0.745	0.59304	enolase [Entamoeba histolytica HM-1:IMSS]
6636336	62999.1	1.94e-06	8	1.025	0.153507	0.88	0.385476	AF208390_1 actinin-like protein [Entamoeba histolytica]
67472989	36615.1	1.8e-06	3	1.025	0.126557	1.025	0.229803	hypothetical protein [Entamoeba histolytica HM-1:IMSS]
67484080	40469.8	8.39e-13	15	1.02385	0.798709	0.65	0.489258	actin-related protein 2/3 complex subunit 1A [Entamoeba histolytica HM-1:IMSS]
67472757	31018.7	5.25e-11	4	1.0225	0.0782491	1.005	0.163086	diphthine synthase [Entamoeba histolytica HM-1:IMSS]
67482133	55894.9	1.29e-07	11	1.0225	0.0661411	1.065	0.244629	hypothetical protein [Entamoeba histolytica HM-1:IMSS]
67475971	125175	4.02e-07	6	1.02167	0.265712	0.96	0.289107	Importin beta family protein 3 [Entamoeba histolytica HM-1:IMSS]
67480033	14469.3	1.65e-05	6	1.02	0.250849	0.93	0.96369	thioredoxin [Entamoeba histolytica HM-1:IMSS]
67469992	68939.7	5.07e-07	5	1.02	0.198141	0.96	0.51891	hypothetical protein [Entamoeba histolytica HM-1:IMSS]
67465840	44944.7	1.2e-07	9	1.01833	0.256233	0.83	0.163086	26S protease regulatory subunit [Entamoeba histolytica HM-1:IMSS]
183233959	56772.5	6.83e-07	12	1.017	0.817904	0.985	0.326172	T-complex protein 1 subunit eta [Entamoeba histolytica HM-1:IMSS]
67483964	49121.9	3.32e-05	6	1.01667	0.12192	0.935	0.163086	eukaryotic translation initiation factor 4 gamma [Entamoeba histolytica HM-1:IMSS]
67473956	78424.4	1.13e-11	7	1.01667	0.0969143	1	0.200151	actin [Entamoeba histolytica HM-1:IMSS]
67475222	75645	3.9e-12	15	1.01538	0.150603	0.66	0.177912	glucosamine-6-phosphate isomerase [Entamoeba histolytica HM-1:IMSS]
67483274	33404.2	3.3e-05	3	1.01333	0.316719	1.32	0.029652	translation initiation factor eIF-2B alpha subunit [Entamoeba histolytica HM-1:IMSS]
67467818	54083.7	5.77e-06	7	1.01286	0.106697	1.1	0.311346	centromere/microtubule binding protein cbf5 [Entamoeba histolytica HM-1:IMSS]
67475126	69752	1.55e-14	38	1.01281	0.172411	0.98	0.378063	calponin homology domain protein [Entamoeba histolytica HM-1:IMSS]
67465499	102636	1.35e-09	5	1.01	0.102078	0.92	0.118608	hypothetical protein [Entamoeba histolytica HM-1:IMSS]
67484146	49093.3	1.33e-07	8	1.01	0.093675	0.98	0.103782	dolychil-diphosphooligosaccharide-- protein glycosyltransferase subunit [Entamoeba histolytica
67480871	62837.5	4.43e-12	28	1.00875	0.141395	0.82	0.29652	glutamyl-tRNA synthetase [Entamoeba histolytica HM-1:IMSS]
183234021	24375.4	3.59e-11	5	1.008	0.0548999	1.04	0.192738	hypothetical protein [Entamoeba histolytica HM-1:IMSS]
67464797	53286.3	3.44e-14	43	1.00714	0.187601	0.71	0.563388	malic enzyme [Entamoeba histolytica HM-1:IMSS]
183234190	111807	4.05e-11	20	1.00667	0.0921111	1.04	0.252042	ubiquitin-activating enzyme [Entamoeba histolytica HM-1:IMSS]
67467843	42945.5	7.38e-10	12	1.005	0.284735	0.74	0.407715	thioredoxin [Entamoeba histolytica HM-1:IMSS]
67481269	12587.4	7.59e-05	3	1.005	0.0285774	1.005	0.051891	ubiquitin-like protein [Entamoeba histolytica HM-1:IMSS]
67474632	25713.3	7.77e-15	8	1.00429	0.164074	1.01	0.7413	60S ribosomal protein L7 [Entamoeba histolytica HM-1:IMSS]
183234083	10168.7	2.06e-05	3	1.00333	0.0417665	1.04	0.014826	60S ribosomal protein L38 [Entamoeba histolytica HM-1:IMSS]
67466623	44993.7	1.77e-10	4	1.00333	0.282902	1.33	0	COP9 signalosome complex subunit 3 [Entamoeba histolytica HM-1:IMSS]
67475984	27548.8	1e-30	25	1.002	0.170507	0.98	0.511497	14-3-3 protein 2 [Entamoeba histolytica HM-1:IMSS]
67471351	46713.5	1.85e-06	6	1.002	0.201627	1.21	0.326172	type A flavoprotein [Entamoeba histolytica HM-1:IMSS]
67476757	37735.6	9.24e-13	31	0.99625	0.0914879	0.955	0.214977	hypothetical protein [Entamoeba histolytica HM-1:IMSS]
67476166	44837.5	3.61e-13	31	0.995	0.123236	0.93	0.548562	phosphoglycerate kinase [Entamoeba histolytica HM-1:IMSS]
183231836	27538.5	4.42e-08	5	0.994	0.21949	0.74	0.385476	26S protease regulatory subunit S10B [Entamoeba histolytica HM-1:IMSS]
67473772	16330.5	1.41e-08	3	0.993333	0.63834	0.36	0.014826	thioredoxin [Entamoeba histolytica HM-1:IMSS]
67479719	45052.4	1e-30	27	0.991905	0.203321	0.78	0.415128	calreticulin [Entamoeba histolytica HM-1:IMSS]
67466968	23808.8	5.97e-08	10	0.99125	0.207849	0.875	0.51891	Rab family GTPase [Entamoeba histolytica HM-1:IMSS]
67478039	119432	1.33e-14	14	0.99	0.263427	0.79	0.622692	hypothetical protein [Entamoeba histolytica HM-1:IMSS]
183233855	96539.2	2.44e-08	4	0.99	0.173829	0.87	0.126021	GTP-binding protein [Entamoeba histolytica HM-1:IMSS]
67471548	27601.9	1.35e-10	3	0.99	0.0653197	0.99	0.118608	Rho family GTPase [Entamoeba histolytica HM-1:IMSS]
67484634	43910.7	7.16e-09	7	0.99	0.070034	1.08	0.163086	hypothetical protein [Entamoeba histolytica HM-1:IMSS]
67480271	13657.5	2.6e-13	11	0.987778	0.086534	0.93	0.103782	ribosomal protein L23A [Entamoeba histolytica HM-1:IMSS]
67465419	22076.3	9.01e-06	3	0.986667	0.170326	1.11	0.133434	acetyltransferase [Entamoeba histolytica HM-1:IMSS]
183233967	97842.2	1.08e-06	13	0.982222	0.140139	1.03	0.489258	Adapter-related protein complex 3 (AP-3) subunit [Entamoeba histolytica HM-1:IMSS]
67475633	39190.2	2.22e-15	32	0.9812	0.165462	0.82	0.340998	NADP-dependent alcohol dehydrogenase [Entamoeba histolytica HM-1:IMSS]
67475522	102873	2.3e-05	3	0.98	0.100167	1.02	0.163086	hypothetical protein [Entamoeba histolytica HM-1:IMSS]
67474654	154989	1.46e-11	18	0.979375	0.171086	0.9	0.266868	glycosyltransferase [Entamoeba histolytica HM-1:IMSS]
67474210	43633.3	1.05e-08	5	0.9775	0.0667708	0.965	0.155673	S-adenosylmethionine synthetase [Entamoeba histolytica HM-1:IMSS]
67466081	22922.2	6.85e-09	11	0.97375	0.215071	0.875	0.259455	small GTPase Rab7A [Entamoeba histolytica HM-1:IMSS]
67473032	95511.6	1.11e-16	96	0.973521	0.0519391	0.96	0.51891	alcohol dehydrogenase [Entamoeba histolytica HM-1:IMSS]
67480315	26251.9	1.71e-13	13	0.973	0.194064	0.8	0.340998	purine nucleoside phosphorylase [Entamoeba histolytica HM-1:IMSS]
183235078	44861.2	2.27e-10	4	0.9725	0.163114	0.93	0.229803	protein phosphatase [Entamoeba histolytica HM-1:IMSS]
67472751	56271.5	8.44e-14	7	0.972	0.199989	0.64	0.163086	aminoacyl-histidine dipeptidase [Entamoeba histolytica HM-1:IMSS]
67480781	58492.9	1.2e-07	7	0.971429	0.171276	0.76	0.355824	chaperonin containing TCP-1 epsilon subunit [Entamoeba histolytica HM-1:IMSS]
67475472	26090.8	1.02e-05	6	0.97	0.32132	0.74	0.719061	hypothetical protein [Entamoeba histolytica HM-1:IMSS]
67479581	42491.5	1.44e-14	29	0.97	0.126903	0.95	0.533736	alcohol dehydrogenase [Entamoeba histolytica HM-1:IMSS]
67470746	22881.9	1.62e-11	8	0.96875	0.185996	0.9	0.429954	Rab family GTPase [Entamoeba histolytica HM-1:IMSS]
67466277	36268.4	2.25e-11	6	0.968333	0.0863488	0.96	0.22239	arsenite-translocating ATPase [Entamoeba histolytica HM-1:IMSS]
67482355	85088.6	1.12e-07	8	0.967143	0.10818	0.96	0.237216	vacuolar protein sorting 35 [Entamoeba histolytica HM-1:IMSS]
67481421	21267.6	1.42e-09	8	0.96625	0.194523	0.665	0.303933	Rab family GTPase [Entamoeba histolytica HM-1:IMSS]
67466794	158206	3.63e-05	6	0.965	0.207244	0.76	0.103782	Rap/Ran GTPase activating protein [Entamoeba histolytica HM-1:IMSS]
67468636	37813.8	1.86e-11	10	0.96375	0.31544	0.595	0.185325	UDP-glucose 4-epimerase [Entamoeba histolytica HM-1:IMSS]
67468752	80147.8	6.87e-07	10	0.96375	0.435394	1.015	0.437367	cysteinyl-tRNA synthetase [Entamoeba histolytica HM-1:IMSS]
67479751	42781	3.04e-09	16	0.963077	0.230547	0.87	0.355824	cysteine desulfurase [Entamoeba histolytica HM-1:IMSS]
67473189	70489.2	0.000711	4	0.9625	0.0638194	0.925	0.081543	hypothetical protein [Entamoeba histolytica HM-1:IMSS]
67484224	97836.5	1e-30	121	0.960938	0.0482472	0.99	0.600453	pyruvate phosphate dikinase [Entamoeba histolytica HM-1:IMSS]
67471201	64595.7	3.73e-10	18	0.96	0.0678115	0.885	0.07413	arginyl-tRNA synthetase [Entamoeba histolytica HM-1:IMSS]
67469207	61333.4	1.51e-10	7	0.96	0.097424	0.91	0.274281	glucose-6-phosphate isomerase [Entamoeba histolytica HM-1:IMSS]
67474702	57324.9	0.000199	4	0.96	NA	0.96	0	membrane-bound O-acyltransferase (MBOAT ) family protein [Entamoeba histolytica HM-1:IMSS]
67462842	69958.2	9.74e-08	7	0.958	0.0144914	0.97	0.059304	syntaxin binding protein [Entamoeba histolytica HM-1:IMSS]
67482329	109637	2.89e-08	13	0.956364	0.307558	0.79	0.59304	PIWI [Entamoeba histolytica HM-1:IMSS]
67482995	82640.6	0.000255	8	0.955	0.150997	1	0.51891	Vesicle-fusing ATPase [Entamoeba histolytica HM-1:IMSS]
67484218	88353.1	4.99e-09	11	0.954444	0.176774	1	0.311346	cell division cycle protein 48 [Entamoeba histolytica HM-1:IMSS]
67473614	94657.4	5.62e-13	20	0.954375	0.143196	0.79	0.326172	aminopeptidase [Entamoeba histolytica HM-1:IMSS]
2612929	10006.8	0.000376	4	0.953333	0.299388	0.68	0.207564	40S ribosomal protein S7 [Entamoeba dispar]
67474975	73935.3	4.36e-09	7	0.952857	0.473667	0.51	0.163086	heat shock protein 70 family [Entamoeba histolytica HM-1:IMSS]
67474196	98829.7	1.85e-09	51	0.95125	0.231029	0.875	0.348411	hypothetical protein [Entamoeba histolytica HM-1:IMSS]
67468207	60142.4	2.37e-06	19	0.951176	0.224418	0.77	0.504084	T-complex protein 1 gamma subunit [Entamoeba histolytica HM-1:IMSS]
67468816	45201.5	2.33e-10	17	0.950667	0.125699	0.97	0.37065	threonine dehydratase [Entamoeba histolytica HM-1:IMSS]
67472104	101790	2.68e-08	7	0.95	0.129228	0.87	0.400302	WD repeat protein [Entamoeba histolytica HM-1:IMSS]
67473776	11184.6	2.22e-16	7	0.95	0.0711538	0.895	0.07413	60S acidic riboomal protein P1 [Entamoeba histolytica HM-1:IMSS]
67484544	40018.4	3.79e-13	15	0.949	0.0476201	0.96	0.163086	aspartate--ammonia ligase [Entamoeba histolytica HM-1:IMSS]
67480889	47259.3	1.65e-08	12	0.949	0.302974	0.975	0.407715	helicase [Entamoeba histolytica HM-1:IMSS]
67482769	51134.2	8.88e-15	14	0.947	0.264902	0.64	0.400302	Fe-hydrogenase [Entamoeba histolytica HM-1:IMSS]
67478216	20009.4	1.78e-14	17	0.946667	0.121572	0.8	0.340998	Rho GDP exchange inhibitor [Entamoeba histolytica HM-1:IMSS]
67484752	44621.1	4.42e-12	33	0.945	0.145191	0.68	0.163086	actin-like protein [Entamoeba histolytica HM-1:IMSS]
183234343	142432	3.13e-11	21	0.943529	0.751073	0.82	0.281694	P-glyco protein 6 [Entamoeba histolytica HM-1:IMSS]
67470388	17245.3	1.83e-06	7	0.941667	0.064605	1	0.088956	60S ribosomal protein L31 [Entamoeba histolytica HM-1:IMSS]
67466902	109126	1.66e-06	8	0.941429	0.224633	0.64	0.696822	AP-2 complex protein [Entamoeba histolytica HM-1:IMSS]
67483164	22421.5	1.22e-05	3	0.94	0.107858	0.91	0.207564	Rab family GTPase [Entamoeba histolytica HM-1:IMSS]
67479299	24325.3	1.52e-10	14	0.939091	0.120188	0.77	0.415128	alpha-NAC protein [Entamoeba histolytica HM-1:IMSS]
67469339	69790.4	0.000425	5	0.9375	0.150394	0.95	0.392889	hypothetical protein [Entamoeba histolytica HM-1:IMSS]
67472710	10916.4	1.75e-09	6	0.936667	0.193109	0.975	0.696822	hypothetical protein [Entamoeba histolytica HM-1:IMSS]
67471419	13582.4	1.85e-09	4	0.935	0.0189297	0.92	0.014826	40S ribosomal protein S17 [Entamoeba histolytica HM-1:IMSS]
67480497	53777.6	4.1e-05	3	0.935	0.0285774	0.935	0.051891	Ras guanine nucleotide exchange factor [Entamoeba histolytica HM-1:IMSS]
183229630	27452.6	0.000817	3	0.935	0.191877	0.935	0.348411	hypothetical protein [Entamoeba histolytica HM-1:IMSS]
183233408	18438.2	3.22e-08	10	0.935	0.0764083	0.945	0.281694	adenylylcyclase-associated protein [Entamoeba histolytica HM-1:IMSS]
67476334	57629.1	3.13e-07	5	0.9325	0.118061	1.005	0.192738	s phingosine-1-phosphate lyase 1 [Entamoeba histolytica HM-1:IMSS]
67479029	151552	2.48e-08	7	0.931429	0.13112	0.8	0.400302	ATP-binding cassette [Entamoeba histolytica HM-1:IMSS]
183232225	113863	1.03e-10	14	0.930833	0.112975	0.835	0.348411	Plasma membrane calcium-transporting ATPase [Entamoeba histolytica HM-1:IMSS]
67475450	50226.4	4.09e-13	10	0.93	0.108323	0.92	0.111195	tubulin alpha chain [Entamoeba histolytica HM-1:IMSS]
67467661	26917.5	1.18e-11	23	0.93	0.222007	0.94	0.474432	40S ribosomal protein S3 [Entamoeba histolytica HM-1:IMSS]
67476164	35500.6	5.49e-05	7	0.93	0.0743223	0.98	0.07413	hypothetical protein [Entamoeba histolytica HM-1:IMSS]
67469825	17033.4	4.09e-05	3	0.93	0.07	1	0	hypothetical protein [Entamoeba histolytica HM-1:IMSS]
67481231	49388.4	2.87e-10	22	0.926471	0.11735	0.8	0.192738	hexokinase [Entamoeba histolytica HM-1:IMSS]
67476939	23841.2	1.18e-07	12	0.926	0.199797	0.805	0.570801	60S ribosomal protein L10a [Entamoeba histolytica HM-1:IMSS]
67471834	137926	4.55e-08	7	0.925714	0.135116	0.91	0.504084	acetyl-coA carboxylase [Entamoeba histolytica HM-1:IMSS]
67465848	18981.4	3.49e-05	6	0.925	0.100855	0.915	0.014826	60S ribosomal protein L18 [Entamoeba histolytica HM-1:IMSS]
183235982	22256.7	6.56e-07	9	0.924444	0.172917	0.72	0.207564	hypothetical protein [Entamoeba histolytica HM-1:IMSS]
67484480	31562.3	6.08e-11	7	0.924286	0.0900756	1.02	0.177912	Gal/GalNAc lectin light subunit [Entamoeba histolytica HM-1:IMSS]
67475302	25512.5	8.48e-13	5	0.924	0.126515	0.87	0.459606	proteasome beta subunit [Entamoeba histolytica HM-1:IMSS]
67481591	33573.7	6.22e-09	10	0.92375	0.0719691	0.87	0.096369	galactose-inhibitable lectin 35 kda subunit precursor [Entamoeba histolytica HM-1:IMSS]
67470546	65351.2	8.3e-10	11	0.9225	0.117654	0.84	0.37065	hypothetical protein [Entamoeba histolytica HM-1:IMSS]
183232436	40418.3	4.44e-15	28	0.921739	0.0621087	1.03	0.281694	malate dehydrogenase [Entamoeba histolytica HM-1:IMSS]
34303890	30290.5	6.29e-07	8	0.9175	0.100459	0.84	0.066717	hypothetical protein [Entamoeba histolytica]
67473339	58243.3	2.73e-13	22	0.915	0.16672	0.85	0.44478	T-complex protein 1 beta subunit [Entamoeba histolytica HM-1:IMSS]
67484526	103407	1.11e-12	23	0.913889	0.0678947	0.89	0.289107	4-alpha-glucanotransferase [Entamoeba histolytica HM-1:IMSS]
67471069	99011.6	2.61e-11	18	0.91125	0.136655	0.855	0.177912	hypothetical protein [Entamoeba histolytica HM-1:IMSS]
67474182	20257.3	8.02e-05	3	0.91	NA	0.91	0	acetyltransferase GNAT family
183235490	32824.3	1.11e-16	5	0.91	0.0769415	0.96	0.059304	hypothetical protein [Entamoeba histolytica HM-1:IMSS]
67472703	33447.6	1.57e-10	18	0.90875	3.49795	0.745	0.170499	D-3-phosphoglycerate dehydrogenase [Entamoeba histolytica HM-1:IMSS]
67479969	46247.8	1.5e-09	16	0.908462	0.075023	1.02	0.355824	UDP-N-acetylglucosamine pyrophosphorylase [Entamoeba histolytica HM-1:IMSS]
52352493	51869.9	1.36e-08	6	0.908333	0.164872	0.84	0.22239	Sec61 alpha subunit [Entamoeba histolytica]
67467176	9184	4.27e-10	14	0.9075	0.115271	0.9	0.303933	actobindin [Entamoeba histolytica HM-1:IMSS]
67481509	23157.6	1.12e-11	6	0.905	0.224421	0.745	0.489258	hypothetical protein [Entamoeba histolytica HM-1:IMSS]
67471159	17121.3	1.97e-07	4	0.905	0.0411299	0.91	0.07413	translation initiation factor eIF-5A [Entamoeba histolytica HM-1:IMSS]
183230432	56653.7	8.97e-06	9	0.904444	0.339657	0.59	0.237216	alpha-amylase family protein [Entamoeba histolytica HM-1:IMSS]
67483345	45997.3	2.05e-11	45	0.902353	0.0950336	0.88	0.467019	type A flavoprotein [Entamoeba histolytica HM-1:IMSS]
67469409	44060.7	9.48e-11	5	0.902	0.163352	0.75	0.163086	vacuolar ATP synthase subunit C [Entamoeba histolytica HM-1:IMSS]
67471289	61232.1	2.83e-07	4	0.9	0.06	0.92	0.118608	hypothetical protein [Entamoeba histolytica HM-1:IMSS]
67473888	21605.4	1.16e-05	5	0.898	0.508905	0.66	0.696822	Rho family GTPase [Entamoeba histolytica HM-1:IMSS]
67482289	18127.1	2.88e-13	18	0.896875	0.0922467	0.925	0.378063	peptidyl-prolyl cis-trans isomerase [Entamoeba histolytica HM-1:IMSS]
67473092	25154.1	1.18e-07	17	0.895714	0.112679	0.855	0.14826	hypothetical protein [Entamoeba histolytica HM-1:IMSS]
67468932	71496.6	1.11e-15	55	0.893256	0.0679874	0.74	0.29652	heat shock protein 70 [Entamoeba histolytica HM-1:IMSS]
183234846	151773	1.58e-10	38	0.8925	0.0765938	0.74	0.452193	filopodin [Entamoeba histolytica HM-1:IMSS]
67482251	104934	8.49e-09	15	0.8925	0.118851	0.855	0.474432	Rho GTPase activating protein [Entamoeba histolytica HM-1:IMSS]
67477238	15149.7	1.73e-09	11	0.892222	0.103272	0.71	0.118608	hypothetical protein [Entamoeba histolytica HM-1:IMSS]
67474236	85048.4	3.47e-10	21	0.891875	0.116366	0.765	0.266868	methionyl-tRNA synthetase [Entamoeba histolytica HM-1:IMSS]
67469051	26905.4	5.59e-10	4	0.8875	0.114264	0.89	0.259455	proteasome alpha subunit [Entamoeba histolytica HM-1:IMSS]
67478120	83212	5.88e-08	6	0.886667	0.199092	0.865	0.133434	hypothetical protein [Entamoeba histolytica HM-1:IMSS]
67463252	21213	4.8e-13	12	0.882	0.0973756	0.86	0.326172	peptidyl-prolyl cis-trans isomerase [Entamoeba histolytica HM-1:IMSS]
67465441	21248.5	9.39e-09	9	0.881429	0.195215	0.73	0.266868	Rab family GTPase [Entamoeba histolytica HM-1:IMSS]
67474604	22258.2	3.88e-05	5	0.88	0.207099	0.72	0.07413	Rab family GTPase [Entamoeba histolytica HM-1:IMSS]
67468021	67731.3	1.27e-05	7	0.88	0.0263674	0.865	0.059304	glucosamine--fructose-6-phosphate aminotransferase [Entamoeba histolytica HM-1:IMSS]
183231339	60738.6	0.0003	3	0.88	0.00816497	0.88	0.014826	hypothetical protein [Entamoeba histolytica HM-1:IMSS]
183232229	145774	0.000321	3	0.88	0.0816497	0.88	0.14826	Rap/Ran GTPase-activating protein [Entamoeba histolytica HM-1:IMSS]
67480643	51272.5	2e-05	4	0.88	0.0367423	0.895	0.066717	zinc finger protein [Entamoeba histolytica HM-1:IMSS]
67470002	50582.3	8.78e-11	6	0.878333	0.18557	0.755	0.177912	D-hydantoinase [Entamoeba histolytica HM-1:IMSS]
183232561	56474.9	3.98e-07	9	0.876667	0.197519	0.51	0.103782	fatty acid elongase [Entamoeba histolytica HM-1:IMSS]
67466427	99883.5	0.000837	3	0.876667	0.218581	0.71	0.14826	hypothetical protein [Entamoeba histolytica HM-1:IMSS]
67476985	119876	0.000195	3	0.876667	0.0333333	0.91	0	HEAT repeat domain containing protein [Entamoeba histolytica HM-1:IMSS]
67482796	43324.7	3.24e-08	11	0.875556	0.132146	0.78	0.385476	proteasome regulatory subunit [Entamoeba histolytica HM-1:IMSS]
67484354	16978.3	8.6e-08	9	0.874444	0.0704373	0.86	0.340998	translation initiation factor eIF-5A [Entamoeba histolytica HM-1:IMSS]
67475290	21764.3	1.35e-12	12	0.8725	0.240978	0.485	0.526323	ARP2/3 complex 21 kDa subunit [Entamoeba histolytica HM-1:IMSS]
183231751	23358.9	0.000133	3	0.87	0.04	0.83	0	hypothetical protein [Entamoeba histolytica HM-1:IMSS]
183235080	25452.6	4.92e-05	4	0.87	0.232737	0.96	0.429954	serine/threonine-protein phosphatase 2A 65 kDa regulatory subunit A [Entamoeba histolytica
18031893	98001	3.33e-15	23	0.868889	0.126524	0.805	0.489258	glycogen phosphorylase [Entamoeba histolytica]
183230670	67599.3	2.66e-12	17	0.867143	0.0751011	0.965	0.378063	cortexillin II [Entamoeba histolytica HM-1:IMSS]
67484004	22947	1.61e-08	11	0.866667	0.0898208	0.75	0.088956	UMP-CMP kinase [Entamoeba histolytica HM-1:IMSS]
67468672	67740	6.25e-07	8	0.864286	0.126505	0.83	0.44478	hypothetical protein [Entamoeba histolytica HM-1:IMSS]
67477473	52274.8	5.02e-12	19	0.864	0.0674052	0.84	0.29652	hypothetical protein [Entamoeba histolytica HM-1:IMSS]
67465896	26300	2.16e-11	19	0.86	0.0494665	0.775	0.237216	enhancer binding protein-2 [Entamoeba histolytica HM-1:IMSS]
67469511	25760.1	5.25e-11	10	0.8575	0.0856712	0.86	0.177912	enhancer binding protein 2 (EBP2) [Entamoeba histolytica HM-1:IMSS]
464158	84579.8	1e-30	39	0.854242	0.1308	0.84	0.607866	elongation factor 2 [Entamoeba histolytica]
67476710	39960.7	1e-30	22	0.853529	0.116523	0.62	0.326172	geranylgeranyl pyrophosphate synthase [Entamoeba histolytica HM-1:IMSS]
56790066	20491.1	3.23e-10	3	0.853333	0.106667	0.96	0	small GTPase EhRabD2 [Entamoeba histolytica]
67469465	39364.7	0.000743	5	0.852	0.191426	0.67	0.118608	protein kinase [Entamoeba histolytica HM-1:IMSS]
67482093	26895.4	4.45e-10	9	0.85125	0.144271	0.685	0.244629	proteasome alpha subunit [Entamoeba histolytica HM-1:IMSS]
183233182	93341.2	6.04e-09	11	0.85125	0.103955	0.72	0.088956	elongation factor 2 [Entamoeba histolytica HM-1:IMSS]
67471489	110703	5.4e-05	9	0.85125	0.145334	0.98	0.37065	diaphanous protein
67469109	86473.7	3.59e-08	15	0.850909	0.18164	0.71	0.563388	glutaminyl-tRNA synthetase [Entamoeba histolytica HM-1:IMSS]
67475859	47896.6	2.1e-09	13	0.85	0.0923622	0.765	0.259455	sulfate adenylyltransferase [Entamoeba histolytica HM-1:IMSS]
67475324	45586.5	1.59e-06	6	0.85	0.140208	0.79	0.563388	protein kinase [Entamoeba histolytica HM-1:IMSS]
183230110	98210.5	1.3e-09	5	0.85	0.0694262	0.84	0.207564	hypothetical protein [Entamoeba histolytica HM-1:IMSS]
67463378	15701.6	2.97e-10	3	0.85	0.0244949	0.85	0.044478	40S ribosomal protein S23 [Entamoeba histolytica HM-1:IMSS]
67472661	17811.1	5.06e-08	10	0.848889	0.0978321	0.71	0.07413	ankyrin repeat protein [Entamoeba histolytica HM-1:IMSS]
67481779	45691.2	1.44e-06	7	0.848333	0.217655	1.1	0.333585	70 kDa peptidyl-prolyl isomerase [Entamoeba histolytica HM-1:IMSS]
67481145	23364.8	9.31e-09	15	0.847273	0.178845	0.65	0.192738	Rab family GTPase [Entamoeba histolytica HM-1:IMSS]
67480641	29073.5	4.59e-09	6	0.846667	0.102719	0.795	0.281694	hypothetical protein [Entamoeba histolytica HM-1:IMSS]
67474440	20923.5	2.25e-10	3	0.846667	0.366075	0.97	0.652344	ubiquitin-conjugating enzyme family protein [Entamoeba histolytica HM-1:IMSS]
67483636	32802.2	2.18e-07	8	0.84625	0.190619	0.665	0.229803	hypothetical protein [Entamoeba histolytica HM-1:IMSS]
67464170	17751.6	8.44e-14	8	0.845	0.0704577	0.885	0.133434	60S ribosomal protein L12 [Entamoeba histolytica HM-1:IMSS]
67471183	51975.1	1.37e-11	17	0.843846	0.223682	0.72	0.622692	asparaginyl-tRNA synthetase [Entamoeba histolytica HM-1:IMSS]
103484572	19706.3	2.45e-07	3	0.843333	0.0266667	0.87	0	zeta-COP [Entamoeba histolytica]
67482009	74897.9	1.36e-08	3	0.843333	0.166966	0.9	0.29652	long-chain-fatty-acid--CoA ligase [Entamoeba histolytica HM-1:IMSS]
67474168	23816.7	1.02e-08	3	0.84	0.4	0.44	0	Rab family GTPase [Entamoeba histolytica HM-1:IMSS]
67467559	43922.2	5.14e-10	3	0.84	0.08	0.76	0	hypothetical protein [Entamoeba histolytica HM-1:IMSS]
33946347	40936.4	1e-30	4	0.84	0.0273861	0.82	0.022239	actin [Mayorella sp. JJP-2003]
67480549	47669.7	8.69e-06	3	0.84	0.171464	0.84	0.311346	Oxysterol binding protein [Entamoeba histolytica HM-1:IMSS]
67475198	24025.3	6.66e-14	7	0.838571	0.0752275	0.74	0.088956	Rho family GTPase [Entamoeba histolytica HM-1:IMSS]
183232616	106835	8.55e-05	13	0.836667	0.0435794	0.81	0.163086	Rho guanine nucleotide exchange factor [Entamoeba histolytica HM-1:IMSS]
67468719	36193.5	1e-30	47	0.836216	0.0406718	0.83	0.252042	fructose 1 6-bisphosphate aldolase [Entamoeba histolytica HM-1:IMSS]
67475597	41372.9	0.000839	3	0.833333	0.153333	0.68	0	DnaJ family protein [Entamoeba histolytica HM-1:IMSS]
67466923	83697.3	0.000113	5	0.8325	0.0704628	0.9	0.044478	oligopeptidase A [Entamoeba histolytica HM-1:IMSS]
67479081	33578.2	1.35e-10	12	0.832222	0.0736248	0.85	0.29652	steroid 5-alpha reductase [Entamoeba histolytica HM-1:IMSS]
67462573	23272.8	0.000398	5	0.83	0.0981326	0.68	0.044478	Rab family GTPase [Entamoeba histolytica HM-1:IMSS]
67467554	29473.5	5.77e-08	7	0.83	0.161673	0.72	0.44478	sec 13 protein [Entamoeba histolytica HM-1:IMSS]
67464777	90161.5	2.97e-11	13	0.83	0.227101	0.76	0.266868	coatomer alpha subunit [Entamoeba histolytica HM-1:IMSS]
67462601	97973.4	1.32e-06	13	0.829	0.155831	0.71	0.274281	protein transport protein Sec24 [Entamoeba histolytica HM-1:IMSS]
67472594	53042	3.89e-12	5	0.828	0.116936	0.79	0.133434	serine carboxypeptidase (S28) family protein [Entamoeba histolytica HM-1:IMSS]
183234774	40194	1.96e-07	16	0.827857	0.074058	0.8	0.281694	SH3 domain protein [Entamoeba histolytica HM-1:IMSS]
67484090	95335.9	1.33e-11	24	0.827368	0.117221	0.7	0.281694	filamin 2 [Entamoeba histolytica HM-1:IMSS]
67479948	26109.1	3.87e-10	9	0.826667	0.120658	0.64	0.281694	proteasome alpha subunit [Entamoeba histolytica HM-1:IMSS]
67478766	130825	2.22e-15	67	0.8256	0.054882	0.825	0.429954	hypothetical protein [Entamoeba histolytica HM-1:IMSS]
67477740	56507.5	1.63e-11	38	0.825	0.136955	0.675	0.237216	L-myo-inositol-1-phosphate synthase [Entamoeba histolytica HM-1:IMSS]
67481515	18186.4	4.52e-12	4	0.825	0.266224	0.92	0.511497	hypothetical protein [Entamoeba histolytica HM-1:IMSS]
67474300	99232.4	6.59e-06	10	0.824444	0.0909548	0.75	0.415128	hypothetical protein [Entamoeba histolytica HM-1:IMSS]
67477415	61840.2	1.11e-15	40	0.824242	0.100289	0.7	0.237216	3-bisphosphoglycerate-independent phosphoglycerate mutase) [Entamoeba histolytica HM-1:IMSS]
67464646	26236	5.59e-10	29	0.82375	0.164625	0.765	0.29652	peroxiredoxin [Entamoeba histolytica HM-1:IMSS]
67478935	111392	1.13e-11	8	0.8225	0.125978	0.655	0.081543	Zn-dependent peptidase [Entamoeba histolytica HM-1:IMSS]
67483730	53899.9	1.89e-14	30	0.821429	1.07858	0.6	0.088956	Xaa-Pro dipeptidase [Entamoeba histolytica HM-1:IMSS]
67478985	34822.2	2.42e-06	3	0.82	0.247588	0.72	0.400302	purine nucleoside phosphorylase [Entamoeba histolytica HM-1:IMSS]
67482754	70614.4	9.67e-10	23	0.817059	0.0504393	0.72	0.22239	glycyl-tRNA synthetase [Entamoeba histolytica HM-1:IMSS]
67471581	125246	5.52e-05	11	0.816667	0.107864	0.9	0.385476	hypothetical protein [Entamoeba histolytica HM-1:IMSS]
183235758	22297.4	4.81e-07	3	0.816667	0.113333	0.93	0	fumarate hydratase class I
67475672	119054	4.54e-05	10	0.81625	0.0961648	0.77	0.363237	Plasma membrane calcium-transporting ATPase [Entamoeba histolytica HM-1:IMSS]
67470668	15223	5.83e-08	3	0.815	0.0694022	0.815	0.126021	60S ribosomal protein L23 [Entamoeba histolytica HM-1:IMSS]
183233177	76288	6.88e-05	3	0.813333	0.0783865	0.74	0.014826	hypothetical protein [Entamoeba histolytica HM-1:IMSS]
67483584	95554.3	1.36e-11	49	0.812683	0.0741077	0.71	0.252042	hypothetical protein [Entamoeba histolytica HM-1:IMSS]
183230363	101930	6.53e-08	13	0.811818	0.110532	0.84	0.059304	hypothetical protein [Entamoeba histolytica HM-1:IMSS]
183230625	90451.9	6.05e-08	11	0.81	0.123993	0.71	0.133434	hypothetical protein [Entamoeba histolytica HM-1:IMSS]
67472262	55863.8	2.33e-14	16	0.807857	0.0939436	0.755	0.378063	phenylalanyl-tRNA synthetase alpha subunit [Entamoeba histolytica HM-1:IMSS]
67474674	28102.1	3.72e-09	13	0.807	0.0758829	0.88	0.140847	proteasome alpha subunit [Entamoeba histolytica HM-1:IMSS]
67479233	110959	1.12e-09	6	0.806667	0.075616	0.745	0.051891	alanyl-tRNA synthetase [Entamoeba histolytica HM-1:IMSS]
67465311	55874.3	1.44e-14	17	0.805714	0.0401553	0.77	0.170499	transketolase [Entamoeba histolytica HM-1:IMSS]
67464960	66607.5	1.93e-12	31	0.8044	0.152726	0.77	0.22239	phosphoglucomutase/phosphomannomutase family protein [Entamoeba histolytica HM-1:IMSS]
67469741	64757.9	2.04e-11	17	0.802143	0.13285	0.66	0.103782	phenylalanyl-tRNA synthetase beta subunit [Entamoeba histolytica HM-1:IMSS]
67483902	46533.3	5.31e-12	14	0.800909	0.0567746	0.73	0.177912	threonine dehydratase [Entamoeba histolytica HM-1:IMSS]
67467196	49307	0.000205	3	0.8	0.135031	0.67	0.014826	acid phosphatase [Entamoeba histolytica HM-1:IMSS]
183235373	55874.7	6.7e-07	3	0.8	0.03	0.83	0	vacuolar protein sorting 26 [Entamoeba histolytica HM-1:IMSS]
183231582	64018.5	5.32e-07	3	0.796667	0.0633333	0.86	0	hypothetical protein [Entamoeba histolytica HM-1:IMSS]
67481857	52699.8	5.3e-05	5	0.796	0.132876	0.6	0.07413	sulfate adenylyltransferase [Entamoeba histolytica HM-1:IMSS]
183230841	78055	3.61e-10	5	0.796	0.104671	0.85	0.237216	ankyrin repeat protein [Entamoeba histolytica HM-1:IMSS]
67467359	75709.8	0.000376	4	0.795	0.233613	0.605	0.103782	Hypothetical protein T24C12.3 [Entamoeba histolytica HM-1:IMSS]
67480835	40535.7	4.53e-07	3	0.795	0.0122474	0.795	0.022239	hypothetical protein [Entamoeba histolytica HM-1:IMSS]
183231629	65290.4	4.59e-07	16	0.795	0.234533	0.795	0.652344	WD repeat protein [Entamoeba histolytica HM-1:IMSS]
67467591	41584.3	5.69e-11	18	0.794375	0.0619538	0.73	0.311346	peptidase [Entamoeba histolytica HM-1:IMSS]
67481449	21662.7	2.18e-05	3	0.793333	0.00333333	0.79	0	hypothetical protein [Entamoeba histolytica HM-1:IMSS]
67475342	77814.8	8.69e-13	20	0.7925	0.133906	0.69	0.185325	threonyl-tRNA synthetase [Entamoeba histolytica HM-1:IMSS]
67475426	43384.4	8.1e-07	3	0.79	0.06	0.85	0	dolichyl-diphosphooligosaccharide-protein glycotransferase [Entamoeba histolytica HM-1:IMSS]
67474592	35285	1.24e-06	4	0.79	0.119443	0.85	0.118608	kinase PfkB family
67479245	23685.2	9.29e-08	10	0.787778	0.108014	0.87	0.252042	nucleoside diphosphate kinase [Entamoeba histolytica HM-1:IMSS]
67482631	19498.3	2.08e-06	5	0.7875	0.115145	0.78	0.318759	hypothetical protein [Entamoeba histolytica HM-1:IMSS]
67468626	21200.9	5.91e-08	5	0.786	0.167589	0.69	0.415128	inosine triphosphate pyrophosphatase [Entamoeba histolytica HM-1:IMSS]
67468783	37830.8	0.000231	4	0.785	0.0872258	0.815	0.170499	BAR/SH3 domain containing protein [Entamoeba histolytica HM-1:IMSS]
67469127	12187.3	5.11e-14	4	0.78	0.179907	0.77	0.44478	thioredoxin [Entamoeba histolytica HM-1:IMSS]
67477216	63716.2	2.22e-15	3	0.78	0.0723418	0.79	0.163086	hypothetical protein [Entamoeba histolytica HM-1:IMSS]
67479583	49789.9	3.79e-05	4	0.7775	0.255877	0.565	0.096369	ADP-ribosylglycohydrolase [Entamoeba histolytica HM-1:IMSS]
67477332	34829.8	1.97e-08	4	0.7775	0.158344	0.695	0.207564	COP9 signalosome subunit [Entamoeba histolytica HM-1:IMSS]
67482121	72645.6	4.22e-05	3	0.776667	0.024037	0.79	0.029652	acyl-CoA synthetase [Entamoeba histolytica HM-1:IMSS]
67463426	59069.3	1.94e-06	15	0.775385	0.0904707	0.72	0.29652	T-complex protein 1 subunit alpha [Entamoeba histolytica HM-1:IMSS]
67470360	47948.5	2.53e-12	4	0.775	0.0318198	0.775	0.066717	vacuolar sorting protein 26 [Entamoeba histolytica HM-1:IMSS]
67467942	15502.1	5.21e-05	4	0.775	0.0394757	0.8	0.029652	H/ACA ribonucleoprotein complex subunit 2-like protein [Entamoeba histolytica HM-1:IMSS]
67483098	9217	1.23e-05	3	0.773333	0.0233333	0.78	0.044478	actobindin [Entamoeba histolytica HM-1:IMSS]
67472234	86819	2.24e-06	4	0.7725	0.216386	0.86	0.392889	hypothetical protein [Entamoeba histolytica HM-1:IMSS]
67468848	42116.2	6.66e-15	24	0.771579	0.107914	0.7	0.14826	alcohol dehydrogenase [Entamoeba histolytica HM-1:IMSS]
67472114	20464.3	0.000483	3	0.77	0.185562	0.61	0.07413	Rab family GTPase [Entamoeba histolytica HM-1:IMSS]
67475144	12218.3	4.23e-07	3	0.77	0.0244949	0.77	0.044478	hypothetical protein [Entamoeba histolytica HM-1:IMSS]
67473066	58717.9	4.35e-05	3	0.77	0.195959	0.77	0.355824	protein kinase domain containing protein [Entamoeba histolytica HM-1:IMSS]
67478368	26271	1.44e-07	6	0.768333	0.142371	0.735	0.29652	hypothetical protein [Entamoeba histolytica HM-1:IMSS]
67470043	31561.1	2.49e-12	9	0.768333	0.0588564	0.745	0.207564	protein phosphatase family protein [Entamoeba histolytica HM-1:IMSS]
67483415	32822.9	7.43e-10	16	0.768182	0.0792179	0.72	0.311346	Arginase [Entamoeba histolytica HM-1:IMSS]
67473507	40937.8	1.94e-10	25	0.7675	0.110386	0.685	0.118608	hypothetical protein [Entamoeba histolytica HM-1:IMSS]
67484658	20851.6	1.35e-07	5	0.764	0.0767203	0.68	0.088956	cell cycle-associated GTPase [Entamoeba histolytica HM-1:IMSS]
67468086	49676	2.68e-08	3	0.763333	0.0990511	0.79	0.192738	phosphoglucomutase/phosphomannomutase family protein [Entamoeba histolytica HM-1:IMSS]
67469471	27230.1	2.49e-12	15	0.760769	0.15309	0.61	0.281694	proteasome alpha subunit [Entamoeba histolytica HM-1:IMSS]
67473021	24479.9	0.000351	3	0.76	0.190875	0.69	0.326172	Rab family GTPase [Entamoeba histolytica HM-1:IMSS]
67468016	47964.8	0.000449	5	0.76	0.149365	0.69	0.22239	dolychil-diphosphooligosaccharide-- protein glycosyltransferase subunit [Entamoeba histolytica
67477650	73936.3	5.65e-11	7	0.757143	0.0524502	0.81	0.088956	dipeptidyl-peptidase III [Entamoeba histolytica HM-1:IMSS]
67475644	38348.3	4.54e-08	5	0.756	0.0910824	0.67	0.22239	hypothetical protein [Entamoeba histolytica HM-1:IMSS]
67472829	52648.5	2.05e-08	3	0.753333	0.283392	0.48	0.029652	hypothetical protein [Entamoeba histolytica HM-1:IMSS]
67477426	38959.5	7.89e-06	3	0.753333	0.149034	0.63	0.07413	phospholipid cytidylyltransferase [Entamoeba histolytica HM-1:IMSS]
67471039	18113.9	1.5e-05	3	0.753333	0.302453	0.68	0.607866	eukaryotic translation elongation factor 1 gamma [Entamoeba histolytica HM-1:IMSS]
7159336	122325	0.000272	5	0.752	0.0627216	0.73	0.163086	AF238235_1 diaphanous protein [Entamoeba histolytica]
67466936	23843.1	6.83e-12	17	0.751333	0.0666856	0.8	0.29652	hypothetical protein [Entamoeba histolytica HM-1:IMSS]
67475312	28685.8	1e-30	19	0.751176	0.0975506	0.68	0.385476	hypothetical protein [Entamoeba histolytica HM-1:IMSS]
67466227	35823.8	6.82e-11	8	0.74875	0.131196	0.59	0.311346	proteasome regulatory subunit [Entamoeba histolytica HM-1:IMSS]
67465076	68914.6	8.54e-05	6	0.748333	0.0813395	0.73	0.14826	hypothetical protein [Entamoeba histolytica HM-1:IMSS]
3420781	64056.3	1.45e-12	19	0.7475	0.0917322	0.765	0.385476	actin binding protein [Entamoeba histolytica]
67480441	54244.6	3.85e-06	3	0.746667	0.0233333	0.77	0	proteasome regulatory subunit [Entamoeba histolytica HM-1:IMSS]
67483602	60749.7	1.5e-12	30	0.7432	0.0609565	0.76	0.237216	phosphoglucomutase [Entamoeba histolytica HM-1:IMSS]
67466553	59334.8	4.28e-07	5	0.742	0.210461	0.57	0.059304	hypothetical protein [Entamoeba histolytica HM-1:IMSS]
67470788	13373.8	4.98e-09	10	0.741111	0.125991	0.62	0.059304	endoribonuclease L-PSP [Entamoeba histolytica HM-1:IMSS]
67474879	60122.9	1.18e-12	21	0.740625	0.854281	0.585	0.429954	pyrophosphate-dependent phosphofructokinase [Entamoeba histolytica HM-1:IMSS]
67476791	51750.1	4.9e-08	4	0.74	0.0882232	0.725	0.200151	coronin [Entamoeba histolytica HM-1:IMSS]
183232769	78285.6	1.33e-09	4	0.74	0.103923	0.74	0.266868	starch branching enzyme [Entamoeba histolytica HM-1:IMSS]
58493576	21423	2.56e-05	3	0.74	0.0653197	0.74	0.118608	RabB [Entamoeba dispar]
67465998	122387	1.99e-12	12	0.735556	0.0831301	0.83	0.37065	leucyl-tRNA synthetase [Entamoeba histolytica HM-1:IMSS]
67476394	28385.3	1.58e-07	7	0.734286	0.117531	0.73	0.400302	proteasome beta subunit [Entamoeba histolytica HM-1:IMSS]
67470390	20523.7	4.22e-14	16	0.733571	0.0974037	0.685	0.126021	Ras family GTPase [Entamoeba histolytica HM-1:IMSS]
67481281	43219.4	5.57e-11	7	0.733333	0.193016	0.64	0.214977	acetate kinase [Entamoeba histolytica HM-1:IMSS]
67463274	60427.6	5.11e-08	12	0.731111	0.0997952	0.69	0.177912	Sec1 family protein [Entamoeba histolytica HM-1:IMSS]
67467598	62553.5	1.21e-12	48	0.730256	0.0558635	0.6	0.281694	aspartyl-tRNA synthetase [Entamoeba histolytica HM-1:IMSS]
67474938	48183.7	7.28e-05	4	0.73	0.175	0.58	0.14826	protein kinase [Entamoeba histolytica HM-1:IMSS]
183229620	87294.1	4.56e-08	4	0.725	0.153052	0.72	0.385476	hypothetical protein [Entamoeba histolytica HM-1:IMSS]
67480585	65405.7	2.27e-09	14	0.723333	0.114474	0.545	0.289107	TPR repeat protein [Entamoeba histolytica HM-1:IMSS]
67483554	49225.4	6.66e-15	15	0.7225	0.0659581	0.66	0.14826	glutamate synthase beta subunit [Entamoeba histolytica HM-1:IMSS]
67479419	97412.8	9.7e-08	4	0.72	0.121244	0.58	0	4-alpha-glucanotransferase [Entamoeba histolytica HM-1:IMSS]
67468303	19001.2	4.66e-05	5	0.72	0.149599	0.71	0.163086	hypothetical protein [Entamoeba histolytica HM-1:IMSS]
67476079	125750	8.27e-06	4	0.72	0.0494975	0.72	0.103782	cation-transporting P-typeATPase [Entamoeba histolytica HM-1:IMSS]
67471554	24095.3	1.17e-08	7	0.718571	0.188622	0.46	0.044478	HAD hydrolase
67483055	23126.3	1.71e-05	6	0.718333	0.170595	0.62	0.422541	Rab family GTPase [Entamoeba histolytica HM-1:IMSS]
183230986	60193.6	1.05e-13	17	0.716667	0.143057	0.63	0.22239	polyadenylate-binding protein [Entamoeba histolytica HM-1:IMSS]
67475969	37127.6	5.66e-08	4	0.716667	0.104083	0.65	0.14826	deoxyhypusine synthase [Entamoeba histolytica HM-1:IMSS]
183231022	45974.7	3.56e-13	17	0.716	0.109937	0.68	0.355824	methionine aminopeptidase [Entamoeba histolytica HM-1:IMSS]
67481579	15537.9	2.42e-10	3	0.715	0.0285774	0.715	0.051891	hypothetical protein [Entamoeba histolytica HM-1:IMSS]
67471575	85056.3	0.000913	5	0.715	0.00316228	0.715	0.007413	protein kinase [Entamoeba histolytica HM-1:IMSS]
67463184	27310.5	4.14e-12	9	0.71375	0.106114	0.84	0.103782	hypothetical protein [Entamoeba histolytica HM-1:IMSS]
67471546	51473.3	1.93e-12	22	0.713529	0.0736265	0.63	0.429954	adenosylhomocysteinase [Entamoeba histolytica HM-1:IMSS]
67481657	102907	1.17e-06	3	0.713333	0.173237	0.72	0.429954	ubiquitin carboxyl-terminal hydrolase [Entamoeba histolytica HM-1:IMSS]
183232411	49274.1	3.1e-13	28	0.711	0.170066	0.655	0.303933	rab GDP dissociation inhibitor alpha [Entamoeba histolytica HM-1:IMSS]
67481663	144233	1.11e-15	31	0.710435	0.349563	0.66	0.429954	Gal/GalNAc lectin heavy subunit [Entamoeba histolytica HM-1:IMSS]
183234210	33996	2.19e-07	8	0.70375	0.0993899	0.74	0.177912	hypothetical protein [Entamoeba histolytica HM-1:IMSS]
67475390	56181.9	0.000106	3	0.703333	0.179475	0.73	0.400302	hypothetical protein [Entamoeba histolytica HM-1:IMSS]
67466315	29988.3	5.33e-14	4	0.7025	0.0518612	0.725	0.088956	NGG1-interacting factor 3 [Entamoeba histolytica HM-1:IMSS]
67474492	21751.1	6.18e-08	10	0.7025	0.128565	0.765	0.289107	Rho family GTPase [Entamoeba histolytica HM-1:IMSS]
67482595	48654.7	0.000616	5	0.6975	0.198473	0.84	0.252042	aminopeptidase [Entamoeba histolytica HM-1:IMSS]
67481881	77429.1	1e-30	70	0.696852	0.0397368	0.69	0.207564	acetyl-CoA synthetase [Entamoeba histolytica HM-1:IMSS]
67477633	42053.1	1.06e-09	11	0.696667	0.0736392	0.6	0.059304	hypothetical protein [Entamoeba histolytica HM-1:IMSS]
67466589	18196.5	1.26e-09	10	0.696667	0.0989444	0.74	0.237216	40S ribosomal protein S11 [Entamoeba histolytica HM-1:IMSS]
183230097	112047	2.12e-05	4	0.696667	0.228053	0.96	0	hypothetical protein [Entamoeba histolytica HM-1:IMSS]
67480503	40537.9	3.33e-15	16	0.695	0.057621	0.68	0.059304	malate dehydrogenase [Entamoeba histolytica HM-1:IMSS]
67468921	40568.2	1.81e-06	3	0.69	0.02	0.67	0	mannose-1-phosphate guanylyltransferase [Entamoeba histolytica HM-1:IMSS]
67477977	23598.2	1.54e-06	3	0.69	0.0163299	0.69	0.029652	hypothetical protein [Entamoeba histolytica HM-1:IMSS]
67469745	72994	6.91e-05	4	0.69	0.178372	0.71	0.422541	transketolase [Entamoeba histolytica HM-1:IMSS]
67471746	23164.9	2.19e-10	11	0.688889	0.0935468	0.69	0.237216	deoxyribose-phosphate aldolase [Entamoeba histolytica HM-1:IMSS]
67484584	52990	3.23e-09	12	0.687	0.148204	0.61	0.118608	p21-activated kinase [Entamoeba histolytica HM-1:IMSS]
67475400	56103.2	5.27e-06	3	0.686667	0.177044	0.59	0.22239	hypothetical protein [Entamoeba histolytica HM-1:IMSS]
67475358	47639.6	5.26e-05	3	0.686667	0.0133333	0.7	0	phosphofructokinase [Entamoeba histolytica HM-1:IMSS]
67476643	42669.4	7.59e-08	8	0.68625	0.120608	0.56	0.155673	alcohol dehydrogenase [Entamoeba histolytica HM-1:IMSS]
103484588	93521.5	0.000326	5	0.686	0.177217	0.51	0.429954	gamma subunit isoform 1 [Entamoeba histolytica]
67465285	22045.9	3.53e-09	9	0.684286	0.00539449	0.69	0.014826	Iron-containing superoxide dismutase [Entamoeba histolytica HM-1:IMSS]
67470161	23683.1	1.69e-05	3	0.68	0	0.68	0	muT/nudix family protein [Entamoeba histolytica HM-1:IMSS]
67469345	41698.3	3.92e-09	22	0.679444	0.0463361	0.645	0.103782	protein disulfide isomerase [Entamoeba histolytica HM-1:IMSS]
67469755	39259.1	3.93e-10	10	0.675	0.14703	0.605	0.422541	malate dehydrogenase
183232794	59702.5	2.2e-06	3	0.675	0.0530723	0.675	0.096369	hypothetical protein [Entamoeba histolytica HM-1:IMSS]
67477310	28856.6	8.69e-08	3	0.673333	0.0533333	0.62	0	thioredoxin [Entamoeba histolytica HM-1:IMSS]
67477631	43363.5	0.000274	6	0.673333	0.0420846	0.67	0.088956	tryptophanyl-tRNA synthetase [Entamoeba histolytica HM-1:IMSS]
67462543	15837.5	0.000719	4	0.67	0.118181	0.58	0.059304	hypothetical protein [Entamoeba histolytica HM-1:IMSS]
67476326	34968	1.29e-09	13	0.669091	0.0767235	0.58	0.059304	aldose reductase [Entamoeba histolytica HM-1:IMSS]
183236586	24216.5	1.54e-06	4	0.665	0.0320156	0.66	0.07413	dynamin-1-like protein [Entamoeba histolytica HM-1:IMSS]
67474490	21365	3.12e-06	4	0.665	0.0928709	0.71	0.133434	Rab B GTPase [Entamoeba histolytica HM-1:IMSS]
67476392	20533.3	9.25e-08	3	0.66	0.011547	0.66	0.029652	hypothetical protein [Entamoeba histolytica HM-1:IMSS]
183231624	26951	3.1e-09	6	0.656667	0.100918	0.55	0.14826	molybdenum cofactor synthesis protein3 [Entamoeba histolytica HM-1:IMSS]
67482265	48279.7	4.66e-05	3	0.653333	0.0726483	0.67	0.14826	phosphofructokinase [Entamoeba histolytica HM-1:IMSS]
67469711	86299.9	5.23e-06	8	0.65125	0.0744129	0.605	0.170499	heat shock protein 70 [Entamoeba histolytica HM-1:IMSS]
67471313	13228.5	1.44e-09	12	0.651111	0.198685	0.67	0.07413	profilin [Entamoeba histolytica HM-1:IMSS]
183233464	80613.9	1.74e-07	5	0.644	0.0558211	0.63	0.059304	WD domain containing protein [Entamoeba histolytica HM-1:IMSS]
67462611	28814.3	1.3e-12	6	0.643333	0.0396372	0.645	0.07413	copine [Entamoeba histolytica HM-1:IMSS]
67467774	36544	1.27e-09	3	0.64	0.20502	0.44	0.014826	b-keto acyl reductase [Entamoeba histolytica HM-1:IMSS]
4097710	23536	8.85e-06	4	0.64	0.181246	0.605	0.407715	30 kDa type I collagen binding protein [Entamoeba histolytica]
67469583	23669.5	3.72e-05	3	0.64	0	0.64	0	RNA polymerase subunit Rpb5 [Entamoeba histolytica HM-1:IMSS]
67479637	20836.5	2.46e-10	10	0.6375	0.14725	0.66	0.155673	hypothetical protein [Entamoeba histolytica HM-1:IMSS]
67476493	17654.6	2.65e-07	3	0.636667	0.0466667	0.59	0	hypothetical protein [Entamoeba histolytica HM-1:IMSS]
67476017	21475.6	1.18e-08	7	0.634286	0.063353	0.67	0.133434	lysine and glutamic acid-rich protein 1 (KERP1) [Entamoeba histolytica HM-1:IMSS]
67477761	25753.9	3.83e-06	4	0.6275	0.0246221	0.63	0.059304	hypothetical protein [Entamoeba histolytica HM-1:IMSS]
67470794	61382.4	4.09e-06	6	0.625	0.0993227	0.49	0.059304	phosphoribulokinase /uridine kinase family protein [Entamoeba histolytica HM-1:IMSS]
67480797	33720	1e-30	15	0.625	0.0506413	0.565	0.103782	thioredoxin reductase [Entamoeba histolytica HM-1:IMSS]
183236900	47090.7	0.000138	3	0.625	0.0285774	0.625	0.051891	hypothetical protein [Entamoeba histolytica HM-1:IMSS]
67467989	111718	3.16e-10	12	0.622222	0.0735867	0.62	0.088956	acyl-CoA synthetase [Entamoeba histolytica HM-1:IMSS]
183234585	66110.8	6.43e-13	17	0.622143	0.100264	0.665	0.429954	4-alpha-glucan branching enzyme
67471513	17225.7	0.000232	3	0.62	0.0152753	0.61	0.014826	calmodulin [Entamoeba histolytica HM-1:IMSS]
67463268	36710.2	1e-30	26	0.61619	0.0451134	0.59	0.207564	cysteine synthase A [Entamoeba histolytica HM-1:IMSS]
67475434	33021.6	2.93e-09	6	0.613333	0.0607545	0.67	0.103782	proteasome regulatory subunit [Entamoeba histolytica HM-1:IMSS]
67464974	16978.7	1.13e-11	4	0.6125	0.00478714	0.615	0.007413	ubiquitin-conjugating enzyme family protein [Entamoeba histolytica HM-1:IMSS]
67467184	77251.1	3.35e-05	6	0.611667	0.080059	0.535	0.103782	long-chain-fatty-acid--CoA ligase [Entamoeba histolytica HM-1:IMSS]
67473307	14836.6	1.87e-07	10	0.61125	0.130604	0.44	0.289107	hypothetical protein [Entamoeba histolytica HM-1:IMSS]
67467899	35903.2	1.31e-07	4	0.61	0.0597216	0.64	0.059304	leukocyte-endothelial cell adhesion molecule 3 [Entamoeba histolytica HM-1:IMSS]
67481355	187810	2.43e-06	11	0.608889	0.0749424	0.63	0.118608	hypothetical protein [Entamoeba histolytica HM-1:IMSS]
5689218	34383.4	2.27e-11	7	0.604286	0.0492736	0.64	0.088956	serine acetyltransferase [Entamoeba histolytica]
67482179	47439.5	1.17e-09	6	0.604	0.0416933	0.6	0.133434	protein kinase domain containing protein [Entamoeba histolytica HM-1:IMSS]
67469155	33556.5	6.29e-13	15	0.600909	0.0661913	0.59	0.281694	ARP2/3 complex 34 kda subunit [Entamoeba histolytica HM-1:IMSS]
67484448	29027.7	2.78e-12	9	0.59875	0.12696	0.495	0.14826	hypothetical protein [Entamoeba histolytica HM-1:IMSS]
67483413	44398.7	5.67e-10	4	0.5975	0.178763	0.435	0.066717	choline/ethanolamine kinase [Entamoeba histolytica HM-1:IMSS]
183234019	64330.2	6.35e-06	7	0.595714	0.0462837	0.61	0.07413	beta-N-acetylhexosaminidase beta subunit
67476929	115060	2.61e-08	5	0.595	0.00258199	0.595	0.007413	acyl-CoA synthetase [Entamoeba histolytica HM-1:IMSS]
67479685	86977.3	0.000417	3	0.595	0.00408248	0.595	0.007413	hypothetical protein [Entamoeba histolytica HM-1:IMSS]
67474574	97758.9	3.16e-10	8	0.595	0.087892	0.63	0.192738	hypothetical protein [Entamoeba histolytica HM-1:IMSS]
67470979	22125.1	7.45e-05	4	0.5925	0.0673764	0.59	0.118608	Rho family GTPase [Entamoeba histolytica HM-1:IMSS]
67479003	45350.2	4.31e-05	5	0.592	0.0851117	0.53	0.059304	protein kinase [Entamoeba histolytica HM-1:IMSS]
67474228	31396.4	9.85e-11	6	0.588	0.0978264	0.57	0.22239	F-actin capping protein beta subunit [Entamoeba histolytica HM-1:IMSS]
67465521	48082.2	0.000866	5	0.588	0.0449889	0.63	0.029652	dolichyl-di-phosphooligosaccharide-protein glycotransferase [Entamoeba histolytica HM-1:IMSS]
67482175	16321.2	1.1e-09	15	0.585385	0.0738071	0.55	0.118608	actin-binding protein
183234690	40492.8	8.54e-05	6	0.576667	0.121509	0.59	0.452193	hypothetical protein [Entamoeba histolytica HM-1:IMSS]
183231030	57917.4	1.3e-05	5	0.574	0.113031	0.49	0.340998	hypothetical protein [Entamoeba histolytica HM-1:IMSS]
67475599	51527	9.1e-08	4	0.5725	0.109649	0.6	0.170499	hypothetical protein [Entamoeba histolytica HM-1:IMSS]
67473800	68876.1	4.39e-10	15	0.570833	0.046577	0.565	0.200151	long-chain-fatty-acid--CoA ligase [Entamoeba histolytica HM-1:IMSS]
67482255	21115.4	3.88e-05	3	0.57	0.057735	0.57	0.14826	Rab family GTPase [Entamoeba histolytica HM-1:IMSS]
67469451	20684.5	4.74e-06	3	0.566667	0.180216	0.7	0.133434	Ras family GTPase [Entamoeba histolytica HM-1:IMSS]
67467859	60284.3	3.06e-13	16	0.565714	0.192264	0.49	0.14826	hydroxylamine reductase [Entamoeba histolytica HM-1:IMSS]
67483423	98053.7	2.37e-05	6	0.563333	0.0416867	0.555	0.126021	serine palmitoyltransferase [Entamoeba histolytica HM-1:IMSS]
67479263	72587.7	3.91e-07	3	0.556667	0.0633333	0.62	0	hypothetical protein [Entamoeba histolytica HM-1:IMSS]
67465914	55580.5	5e-09	3	0.556667	0.23877	0.77	0.07413	SH2-protein kinase domain containing protein [Entamoeba histolytica HM-1:IMSS]
67463512	75480.9	1.15e-07	10	0.55625	0.0248014	0.56	0.059304	dipeptidyl-peptidase [Entamoeba histolytica HM-1:IMSS]
67467705	15284.9	2e-14	4	0.55	0.0177951	0.555	0.037065	hypothetical protein [Entamoeba histolytica HM-1:IMSS]
67479791	13289.1	4.46e-08	8	0.548571	0.047233	0.53	0.103782	hypothetical protein [Entamoeba histolytica HM-1:IMSS]
67470233	75378.1	4.87e-10	5	0.542	0.198378	0.38	0.103782	long-chain-fatty-acid--CoA ligase [Entamoeba histolytica HM-1:IMSS]
67480593	44720.3	0.000105	5	0.542	0.0773563	0.58	0.103782	nicotinate phosphoribosyltransferase [Entamoeba histolytica HM-1:IMSS]
67476768	82348.2	2e-07	3	0.54	0.0326599	0.54	0.059304	Ras GTPase-activating protein [Entamoeba histolytica HM-1:IMSS]
67471762	43540.1	3.74e-06	4	0.54	0.0122474	0.54	0.022239	protein kinase domain containing protein [Entamoeba histolytica HM-1:IMSS]
67481583	36612.8	5.09e-05	3	0.54	0.07	0.61	0	ribose-phosphate pyrophosphokinase [Entamoeba histolytica HM-1:IMSS]
67479985	124416	4.11e-07	5	0.534	0.183483	0.51	0.563388	villidin [Entamoeba histolytica HM-1:IMSS]
67465193	36637.5	3.25e-07	5	0.53	0.131491	0.4	0.192738	C2 domain containing protein [Entamoeba histolytica HM-1:IMSS]
67482373	22193.5	9.31e-06	4	0.5275	0.0619644	0.55	0.118608	Rab family GTPase [Entamoeba histolytica HM-1:IMSS]
67475982	49798.7	7.28e-08	6	0.523333	0.0729231	0.55	0.096369	hexokinase [Entamoeba histolytica HM-1:IMSS]
183232747	18109.4	1.67e-14	3	0.52	NA	0.52	0	V-type ATPase C subunit
67483419	32795.1	1.79e-08	4	0.5175	0.0632949	0.545	0.07413	branched-chain amino acid aminotransferase [Entamoeba histolytica HM-1:IMSS]
67466605	73388.1	1.46e-08	3	0.51	NA	0.51	0	long-chain-fatty-acid--CoA ligase [Entamoeba histolytica HM-1:IMSS]
183236082	27114.5	4.06e-12	13	0.509	0.0587932	0.505	0.266868	hypothetical protein [Entamoeba histolytica HM-1:IMSS]
183233476	47266.6	1.7e-07	6	0.495	0.0538	0.545	0.037065	hypothetical protein [Entamoeba histolytica HM-1:IMSS]
67472817	27037	1.05e-09	4	0.49	0.0672062	0.48	0.155673	hypothetical protein [Entamoeba histolytica HM-1:IMSS]
67483002	65511.9	0.00073	3	0.48	0.04	0.52	0	phosphoribulokinase /uridine kinase family protein [Entamoeba histolytica HM-1:IMSS]
67481639	87136.1	6.47e-06	6	0.478	0.0747997	0.57	0.103782	long-chain-fatty-acid--CoA ligase [Entamoeba histolytica HM-1:IMSS]
67465479	23809	2.09e-10	4	0.463333	0.138684	0.39	0.237216	Ras family GTPase [Entamoeba histolytica HM-1:IMSS]
67463591	36657.7	1.65e-09	5	0.462	0.0987623	0.45	0.311346	WD repeat protein [Entamoeba histolytica HM-1:IMSS]
67467663	67812.7	1.44e-14	5	0.458	0.0767072	0.58	0	calpain large subunit domain III containing protein [Entamoeba histolytica HM-1:IMSS]
67474946	69925.3	4.68e-05	3	0.443333	0.0666667	0.51	0	hypothetical protein [Entamoeba histolytica HM-1:IMSS]
400978	23204.9	2.15e-06	5	0.442	0.203455	0.19	0.14826	RHO1_ENTHI RecName: Full=Ras-like GTP-binding protein RHO1
67480401	25311.7	3.4e-07	4	0.4225	0.0573549	0.385	0.044478	purine nucleoside phosphorylase [Entamoeba histolytica HM-1:IMSS]
183234624	117985	7.47e-06	4	0.4175	0.042106	0.42	0.096369	HEAT repeat domain containing protein [Entamoeba histolytica HM-1:IMSS]
67476093	11587.2	6.55e-14	6	0.415	0.0600417	0.48	0.07413	60S ribosomal protein L30 [Entamoeba histolytica HM-1:IMSS]
158932	34578.9	1.52e-08	3	0.39	0.265016	0.13	0.014826	cysteine proteinase [Entamoeba histolytica]
67483281	15654.2	0.00034	3	0.37	0.0608276	0.36	0.133434	hypothetical protein [Entamoeba histolytica HM-1:IMSS]
67477219	122128	2.6e-06	3	0.37	0.16563	0.51	0.07413	protein kinase domain containing protein [Entamoeba histolytica HM-1:IMSS]
67481683	50306	0.000291	3	0.346667	0.126667	0.22	0	hypothetical protein [Entamoeba histolytica HM-1:IMSS]
67479381	77219.4	6.51e-05	4	0.34	0.112583	0.47	0	long-chain-fatty-acid--CoA ligase [Entamoeba histolytica HM-1:IMSS]
67469932	34737.5	1.22e-14	5	0.322	0.0135647	0.32	0.029652	cysteine proteinase [Entamoeba histolytica HM-1:IMSS]
67475078	10497.6	1.17e-06	6	0.235	0.0315348	0.22	0.059304	pore-forming peptide ameobapore A precursor [Entamoeba histolytica HM-1:IMSS]
183231856	10430.5	9.24e-08	4	0.16	0.07	0.1	0.059304	pore-forming peptide ameobapore B precursor [Entamoeba histolytica HM-1:IMSS]
